# Supplementary material for: Cdk8 and Ssn801 Regulate Oxidative Stress Resistance and Virulence in Cryptococcus neoformans
Source: mBio. 2019 Feb 12;10(1):e02818-18. doi: 10.1128/mBio.02818-18 (PMC6372802; doi:10.1128/mBio.02818-18)
Supplement: TABLE S1 [file mBio.02818-18-st001.xlsx]

## Sheet: Activated in ssn801
genes	log2FoldChange	padj
CNAG_00597	3.83393	8.27401e-181
CNAG_05449	3.17776	2.87455e-123
CNAG_06578	2.25389	3.14554e-122
CNAG_03910	3.8924	3.70183e-113
CNAG_04753	2.52938	1.6728e-80
CNAG_04631	1.90833	1.87466e-58
CNAG_03433	1.55433	9.94635e-56
CNAG_07874	4.16187	1.82268e-55
CNAG_03964	2.20637	1.4367e-53
CNAG_03762	1.97652	1.83117e-53
CNAG_01683	2.36548	3.96838e-53
CNAG_06318	1.8158	2.16293e-51
CNAG_05785	2.76253	2.96949e-51
CNAG_06468	1.61229	1.39128e-50
CNAG_06206	1.74741	1.51782e-49
CNAG_06294	2.52518	3.98354e-49
CNAG_00598	2.64053	7.02443e-49
CNAG_03624	1.64138	3.04752e-47
CNAG_06396	1.47058	8.80608e-47
CNAG_04963	2.46129	2.75105e-46
CNAG_06007	2.06881	2.65652e-45
CNAG_06916	2.44462	5.6844e-45
CNAG_04348	1.87059	1.25927e-42
CNAG_00474	2.03222	6.67762e-41
CNAG_03772	3.61538	1.20128e-40
CNAG_03921	1.73244	3.75168e-38
CNAG_05755	1.99422	5.80638e-38
CNAG_00735	2.54939	1.65469e-37
CNAG_04571	1.877	1.95693e-37
CNAG_05867	2.01642	4.25701e-37
CNAG_03789	1.65761	6.23922e-37
CNAG_04675	1.48436	1.99138e-36
CNAG_02672	1.58128	9.69973e-36
CNAG_03603	1.46709	1.54186e-35
CNAG_06472	1.52097	2.05455e-35
CNAG_04222	1.69932	8.63683e-35
CNAG_05590	1.25572	1.12547e-34
CNAG_04694	1.37424	1.17728e-34
CNAG_05913	1.72146	1.51729e-34
CNAG_01898	1.71322	2.23728e-34
CNAG_06758	2.0949	4.98374e-34
CNAG_03602	1.40014	1.6329e-33
CNAG_07567	1.75461	3.47451e-33
CNAG_03645	1.2715	1.06153e-32
CNAG_03724	1.41712	1.2952e-32
CNAG_05401	1.46611	1.30776e-32
CNAG_01148	1.48896	3.57731e-32
CNAG_01179	1.33094	9.43664e-32
CNAG_06741	1.6168	1.56722e-31
CNAG_00707	1.36433	4.36859e-31
CNAG_04298	1.56137	6.04419e-31
CNAG_06367	1.4557	8.50657e-31
CNAG_06932	3.07349	2.8399e-30
CNAG_04147	1.88766	2.87388e-30
CNAG_05884	1.61129	2.91119e-30
CNAG_05547	1.55344	3.52991e-30
CNAG_06948	1.28649	5.32482e-30
CNAG_00359	1.40828	1.47386e-29
CNAG_06897	1.36952	1.49176e-29
CNAG_05685	1.83419	2.02533e-29
CNAG_05627	1.52191	4.62527e-29
CNAG_05757	2.20166	1.12488e-28
CNAG_00764	1.32827	1.14223e-28
CNAG_06535	1.40824	1.31048e-28
CNAG_04142	1.98645	1.62664e-28
CNAG_00418	1.18442	3.14626e-28
CNAG_02720	1.24427	5.43706e-28
CNAG_00247	1.85823	6.65539e-28
CNAG_05070	1.15563	7.17903e-28
CNAG_03675	1.26283	1.3188e-27
CNAG_03975	1.34635	1.79922e-27
CNAG_06341	1.98195	2.38284e-27
CNAG_02502	1.34348	2.837e-27
CNAG_00104	1.44807	2.85661e-27
CNAG_04062	1.3011	2.86815e-27
CNAG_07878	1.32912	2.86815e-27
CNAG_03817	1.55377	9.31995e-27
CNAG_00780	1.74843	9.8906e-27
CNAG_04516	1.72409	1.0334e-26
CNAG_00142	1.48387	2.20538e-26
CNAG_04072	1.55941	2.31723e-26
CNAG_01236	1.31562	2.50831e-26
CNAG_06541	1.28169	2.93535e-26
CNAG_00809	1.26607	3.69039e-26
CNAG_01715	1.14347	4.0618e-26
CNAG_07536	1.4346	4.90442e-26
CNAG_07362	1.4918	6.38308e-26
CNAG_03719	1.05356	9.90306e-26
CNAG_04376	1.45534	1.16981e-25
CNAG_05360	1.45785	1.27316e-25
CNAG_05473	1.38769	2.02515e-25
CNAG_06567	1.32367	2.22109e-25
CNAG_04053	1.60974	9.5257e-25
CNAG_00818	1.31385	1.18774e-24
CNAG_01564	1.21419	1.87014e-24
CNAG_05387	1.66491	2.34001e-24
CNAG_05835	1.51277	2.76464e-24
CNAG_01187	1.18157	3.62755e-24
CNAG_07625	1.33321	3.86482e-24
CNAG_00603	1.57749	4.99424e-24
CNAG_06534	1.10361	5.02084e-24
CNAG_00394	1.86611	5.84596e-24
CNAG_03302	1.3533	1.07499e-23
CNAG_07609	1.1962	1.40286e-23
CNAG_02328	1.21795	1.87857e-23
CNAG_00791	1.51958	3.89262e-23
CNAG_00086	1.33085	4.14646e-23
CNAG_00057	1.00145	4.2706e-23
CNAG_04395	1.38097	4.60021e-23
CNAG_05515	1.26852	4.60021e-23
CNAG_03205	1.37228	7.721e-23
CNAG_07413	1.35143	7.78041e-23
CNAG_06273	1.04357	8.1611e-23
CNAG_00826	1.5042	1.39312e-22
CNAG_03878	1.3411	1.6504e-22
CNAG_02382	1.29169	1.85797e-22
CNAG_01877	1.10408	2.27609e-22
CNAG_06766	1.3589	3.18178e-22
CNAG_02982	1.16465	7.42948e-22
CNAG_05371	1.22487	7.95162e-22
CNAG_03474	2.31298	8.69283e-22
CNAG_05402	1.37063	9.76964e-22
CNAG_06127	1.08527	1.38722e-21
CNAG_02044	1.66235	1.47183e-21
CNAG_00513	1.39304	3.36255e-21
CNAG_02317	1.36429	3.98817e-21
CNAG_01812	1.15589	5.20963e-21
CNAG_02378	1.12456	5.71409e-21
CNAG_05535	1.13839	6.10654e-21
CNAG_02437	1.234	6.27143e-21
CNAG_05789	1.29744	6.31129e-21
CNAG_01132	1.44328	6.3672e-21
CNAG_01163	1.49865	6.99913e-21
CNAG_07943	1.58585	1.35668e-20
CNAG_04365	1.02802	1.42644e-20
CNAG_05177	1.39466	1.70524e-20
CNAG_00259	1.39776	1.9055e-20
CNAG_01119	1.49939	2.1449e-20
CNAG_06346	1.2537	2.22146e-20
CNAG_07572	1.13593	2.85425e-20
CNAG_00455	1.15771	4.04825e-20
CNAG_04905	1.24851	1.01282e-19
CNAG_00706	1.15106	1.021e-19
CNAG_04367	1.6899	1.07113e-19
CNAG_00845	1.32719	1.28573e-19
CNAG_01600	1.15474	1.28573e-19
CNAG_06340	1.17736	1.36442e-19
CNAG_06126	1.62528	1.445e-19
CNAG_01140	1.12872	1.46671e-19
CNAG_01594	1.91203	1.6269e-19
CNAG_03001	1.22002	1.93898e-19
CNAG_04729	1.06843	1.94944e-19
CNAG_07415	1.50484	3.2194e-19
CNAG_00306	1.27179	3.23011e-19
CNAG_01171	1.54354	3.3689e-19
CNAG_01310	1.27893	3.43577e-19
CNAG_06863	1.91238	3.55828e-19
CNAG_04259	1.08898	3.94532e-19
CNAG_05375	0.864424	5.32275e-19
CNAG_03346	1.47218	6.18997e-19
CNAG_04951	0.963713	6.88039e-19
CNAG_02454	1.19667	9.22257e-19
CNAG_05228	1.15994	9.59145e-19
CNAG_06997	1.33466	1.03947e-18
CNAG_00268	0.906452	1.06161e-18
CNAG_07632	1.14642	1.41092e-18
CNAG_01596	1.12347	1.96455e-18
CNAG_01593	1.0611	2.06846e-18
CNAG_02011	1.38976	2.99368e-18
CNAG_06708	1.5268	3.56187e-18
CNAG_03051	1.28819	3.84256e-18
CNAG_06963	1.23917	3.84256e-18
CNAG_01681	1.10294	4.30794e-18
CNAG_00166	1.28685	4.42229e-18
CNAG_05085	1.08989	4.76124e-18
CNAG_04585	2.39711	5.15828e-18
CNAG_01925	1.6438	5.69904e-18
CNAG_05976	0.835231	5.91325e-18
CNAG_06005	0.986837	6.64427e-18
CNAG_04064	1.04833	7.09216e-18
CNAG_03293	1.06265	1.26172e-17
CNAG_04802	1.10587	1.40864e-17
CNAG_03300	1.11978	1.7643e-17
CNAG_03246	1.2652	1.90165e-17
CNAG_03341	1.23318	2.27398e-17
CNAG_00776	1.19897	2.62966e-17
CNAG_03897	1.18997	3.08926e-17
CNAG_07690	1.27089	3.86958e-17
CNAG_06277	0.981658	4.53045e-17
CNAG_01168	0.814517	1.01355e-16
CNAG_06919	0.788922	1.06504e-16
CNAG_01553	0.903722	1.32247e-16
CNAG_01810	1.61706	1.36113e-16
CNAG_02209	0.985457	1.7753e-16
CNAG_03284	1.37004	1.98461e-16
CNAG_07409	0.869344	2.87656e-16
CNAG_01397	0.853724	3.08241e-16
CNAG_04580	1.08309	3.54503e-16
CNAG_00068	1.32109	3.64938e-16
CNAG_06764	0.861579	3.77897e-16
CNAG_00550	1.16284	3.84161e-16
CNAG_01639	0.928655	4.43212e-16
CNAG_00699	2.48235	4.6225e-16
CNAG_05154	1.12292	4.76064e-16
CNAG_07864	1.04627	4.90184e-16
CNAG_00730	1.04628	6.17568e-16
CNAG_05290	1.48925	6.49753e-16
CNAG_02773	0.955504	8.42365e-16
CNAG_04603	1.50729	8.42511e-16
CNAG_07464	1.42395	8.9752e-16
CNAG_06798	1.08296	1.01037e-15
CNAG_01354	1.4246	1.14776e-15
CNAG_06383	1.36046	1.35357e-15
CNAG_06290	1.81306	1.44833e-15
CNAG_01729	1.06076	1.5481e-15
CNAG_00822	0.832305	1.8983e-15
CNAG_06684	1.04988	6.58669e-15
CNAG_03064	1.35468	6.59549e-15
CNAG_05591	1.10326	7.06294e-15
CNAG_03124	0.968965	7.36452e-15
CNAG_03954	1.13004	9.83015e-15
CNAG_00720	1.27015	1.12033e-14
CNAG_03018	1.18658	1.12579e-14
CNAG_04037	1.1001	1.36002e-14
CNAG_04756	1.12324	1.53762e-14
CNAG_07494	1.23678	1.53762e-14
CNAG_04837	3.12363	1.92229e-14
CNAG_03634	0.934242	2.02427e-14
CNAG_00192	1.10841	2.30643e-14
CNAG_01437	0.990076	2.83742e-14
CNAG_03454	2.94864	3.24142e-14
CNAG_06352	1.08852	3.44598e-14
CNAG_00895	0.770039	3.97915e-14
CNAG_00607	1.12356	4.14736e-14
CNAG_01608	1.31429	4.56249e-14
CNAG_06324	1.61054	5.46868e-14
CNAG_02733	1.81806	6.95837e-14
CNAG_01995	1.96789	8.81644e-14
CNAG_05595	1.00849	8.81644e-14
CNAG_00896	1.43391	9.07855e-14
CNAG_00775	0.975403	9.92008e-14
CNAG_01687	0.906913	1.5532e-13
CNAG_02758	2.17557	1.5532e-13
CNAG_05227	0.979374	1.85425e-13
CNAG_05914	1.72791	2.3392e-13
CNAG_01104	0.90926	2.7699e-13
CNAG_01277	1.28878	3.02264e-13
CNAG_00680	1.5716	3.57653e-13
CNAG_04708	1.0182	5.34518e-13
CNAG_01551	0.961156	7.66884e-13
CNAG_06228	1.0472	1.23038e-12
CNAG_00407	0.93204	1.61449e-12
CNAG_03310	1.22326	1.61449e-12
CNAG_07627	1.19636	1.6683e-12
CNAG_06756	0.926987	1.68493e-12
CNAG_00506	0.994413	1.92377e-12
CNAG_03759	0.763929	1.96221e-12
CNAG_00429	1.15571	1.98844e-12
CNAG_00846	1.0752	2.00524e-12
CNAG_01379	1.07798	2.02328e-12
CNAG_00930	0.742173	2.13562e-12
CNAG_00588	2.58164	2.51098e-12
CNAG_02412	0.927581	2.54103e-12
CNAG_06033	1.12112	2.7829e-12
CNAG_03308	1.33435	2.82899e-12
CNAG_05229	0.950334	3.32047e-12
CNAG_02984	2.00304	3.39569e-12
CNAG_03012	0.879457	4.35268e-12
CNAG_02790	0.947084	4.58502e-12
CNAG_03856	0.993252	4.59991e-12
CNAG_06363	0.977689	4.79892e-12
CNAG_07830	0.978301	4.81516e-12
CNAG_00559	0.991587	5.02862e-12
CNAG_01499	1.33579	5.15348e-12
CNAG_05234	0.865962	5.60994e-12
CNAG_02890	0.779727	5.98611e-12
CNAG_01755	0.812785	6.60296e-12
CNAG_03822	1.22662	6.67737e-12
CNAG_03129	1.02567	6.70133e-12
CNAG_02106	0.830229	7.36564e-12
CNAG_01123	1.01784	7.41365e-12
CNAG_00020	0.870574	7.54748e-12
CNAG_00099	1.27877	7.66721e-12
CNAG_02101	1.12026	8.27538e-12
CNAG_06865	1.09911	1.11283e-11
CNAG_03820	0.807297	1.20884e-11
CNAG_05603	1.01734	1.2505e-11
CNAG_02034	1.21024	1.2861e-11
CNAG_04175	1.10228	1.34687e-11
CNAG_07381	0.974189	1.38406e-11
CNAG_05289	1.51305	1.55162e-11
CNAG_04517	1.20266	1.57017e-11
CNAG_05429	1.08395	1.57017e-11
CNAG_06379	0.941172	1.57017e-11
CNAG_00547	0.778716	1.60166e-11
CNAG_06252	0.976915	1.6618e-11
CNAG_07311	1.10134	1.86043e-11
CNAG_04657	0.795027	2.03334e-11
CNAG_07681	1.26541	2.03334e-11
CNAG_01468	1.29248	2.05362e-11
CNAG_07502	0.776623	2.08628e-11
CNAG_00021	0.897618	2.30477e-11
CNAG_05202	0.814782	2.30703e-11
CNAG_02093	0.839182	2.46227e-11
CNAG_02657	0.740163	2.67452e-11
CNAG_06672	1.26392	2.73221e-11
CNAG_01296	0.910228	2.75148e-11
CNAG_00449	0.862222	2.79834e-11
CNAG_04215	0.925951	2.93952e-11
CNAG_00899	0.915734	3.1382e-11
CNAG_05101	0.740769	3.25569e-11
CNAG_06412	0.85415	3.27313e-11
CNAG_03782	1.92087	3.27989e-11
CNAG_00292	0.715122	3.58804e-11
CNAG_01983	0.981998	3.58804e-11
CNAG_04742	1.43365	3.97413e-11
CNAG_07735	0.833263	4.02505e-11
CNAG_01404	0.891805	5.18747e-11
CNAG_00701	1.17337	5.23981e-11
CNAG_00587	1.53921	5.8207e-11
CNAG_05392	1.05678	6.41002e-11
CNAG_05312	1.11335	6.54988e-11
CNAG_00886	0.802286	6.79231e-11
CNAG_03354	0.963632	7.11469e-11
CNAG_01756	0.969876	9.34113e-11
CNAG_01791	0.845906	1.00535e-10
CNAG_02384	1.48396	1.00535e-10
CNAG_00904	2.66955	1.07723e-10
CNAG_00585	1.27274	1.10662e-10
CNAG_03513	0.943202	1.10977e-10
CNAG_00796	0.99517	1.11073e-10
CNAG_04044	1.06592	1.1292e-10
CNAG_05181	0.904279	1.29104e-10
CNAG_07746	0.94918	1.35738e-10
CNAG_02565	0.726774	1.40586e-10
CNAG_07657	0.911529	1.42855e-10
CNAG_04045	0.776808	1.47339e-10
CNAG_06889	1.40156	1.50012e-10
CNAG_01946	1.16434	1.60836e-10
CNAG_05773	1.00202	1.63638e-10
CNAG_00265	0.775165	1.70067e-10
CNAG_03713	1.51569	1.77392e-10
CNAG_06902	1.11097	2.06965e-10
CNAG_01907	1.62159	2.34449e-10
CNAG_01842	0.703233	2.55344e-10
CNAG_05144	1.20449	2.87626e-10
CNAG_00976	0.672432	2.89373e-10
CNAG_01936	1.25864	2.97484e-10
CNAG_03915	1.24204	3.69832e-10
CNAG_01497	1.30089	4.07351e-10
CNAG_00762	1.01224	4.54414e-10
CNAG_03951	0.903442	4.61331e-10
CNAG_07453	0.841355	4.61952e-10
CNAG_07856	0.96337	4.61952e-10
CNAG_00106	0.975735	4.78922e-10
CNAG_01843	0.605959	4.85521e-10
CNAG_02520	0.784358	5.34642e-10
CNAG_00675	0.966902	5.50216e-10
CNAG_02347	1.20391	5.50216e-10
CNAG_01117	0.566054	5.70646e-10
CNAG_04136	0.739818	6.03117e-10
CNAG_01390	1.02745	6.09645e-10
CNAG_04324	1.12675	6.38279e-10
CNAG_07374	0.830589	6.40809e-10
CNAG_02916	1.05621	7.04366e-10
CNAG_04261	1.6575	7.94036e-10
CNAG_01047	0.716871	8.35167e-10
CNAG_04869	1.16428	8.35167e-10
CNAG_02749	1.01386	9.23417e-10
CNAG_06914	0.980365	9.25674e-10
CNAG_01376	0.59034	9.50337e-10
CNAG_02546	0.768968	1.00447e-09
CNAG_01629	0.914251	1.0251e-09
CNAG_00674	0.868234	1.04992e-09
CNAG_03295	1.91855	1.05641e-09
CNAG_02960	0.948791	1.09347e-09
CNAG_04026	0.987261	1.18654e-09
CNAG_03311	0.954817	1.20904e-09
CNAG_04095	0.955886	1.214e-09
CNAG_03061	1.16758	1.2467e-09
CNAG_02853	0.632391	1.25628e-09
CNAG_06414	0.882976	1.27158e-09
CNAG_05597	0.949592	1.3031e-09
CNAG_00423	1.59743	1.35653e-09
CNAG_02714	0.834404	1.37901e-09
CNAG_07672	0.804197	1.58026e-09
CNAG_01819	0.748935	1.66567e-09
CNAG_06748	0.784031	1.69817e-09
CNAG_07908	0.85243	1.77858e-09
CNAG_05999	0.73397	1.81046e-09
CNAG_03516	0.789751	1.95192e-09
CNAG_02033	1.00594	2.05848e-09
CNAG_04334	0.643668	2.24103e-09
CNAG_03159	0.769002	2.39766e-09
CNAG_03046	0.98553	2.53955e-09
CNAG_06408	1.22109	2.60785e-09
CNAG_04148	1.14415	2.75684e-09
CNAG_05352	0.731551	2.79742e-09
CNAG_01438	1.12929	2.86851e-09
CNAG_03231	1.80536	2.8789e-09
CNAG_05381	1.71182	2.8789e-09
CNAG_06930	0.804657	2.89028e-09
CNAG_02507	0.705737	2.93264e-09
CNAG_00172	1.57084	2.94011e-09
CNAG_02008	0.698872	3.024e-09
CNAG_02491	1.24167	4.28214e-09
CNAG_04633	1.04137	4.40069e-09
CNAG_01735	0.849937	4.46285e-09
CNAG_00026	0.751778	4.49906e-09
CNAG_04867	0.892736	4.89247e-09
CNAG_03168	0.808864	5.31867e-09
CNAG_04875	0.81697	5.62127e-09
CNAG_05324	1.50848	6.07179e-09
CNAG_04534	0.999495	6.23298e-09
CNAG_01902	0.674874	6.63937e-09
CNAG_07439	0.664981	6.66292e-09
CNAG_03398	1.13009	6.66746e-09
CNAG_04943	1.18156	7.2591e-09
CNAG_00613	1.08311	7.66512e-09
CNAG_03519	1.16781	7.85041e-09
CNAG_04635	0.887085	7.91439e-09
CNAG_06147	1.07848	8.33323e-09
CNAG_04355	1.50983	9.28175e-09
CNAG_01599	0.871051	9.55255e-09
CNAG_01611	0.836366	9.55255e-09
CNAG_03055	0.787328	9.62713e-09
CNAG_06645	0.989784	9.78702e-09
CNAG_03457	0.66828	1.11769e-08
CNAG_05683	0.592916	1.16877e-08
CNAG_06182	1.0983	1.17431e-08
CNAG_07583	1.03596	1.21111e-08
CNAG_07548	0.974425	1.25652e-08
CNAG_00643	0.864068	1.28995e-08
CNAG_03374	1.34272	1.39845e-08
CNAG_01098	0.787799	1.40496e-08
CNAG_05863	1.206	1.58985e-08
CNAG_04372	0.730433	1.64482e-08
CNAG_03654	1.04168	1.69152e-08
CNAG_04323	0.885855	1.72287e-08
CNAG_00647	0.952913	1.86217e-08
CNAG_06320	0.615387	1.87504e-08
CNAG_00399	0.903395	1.98331e-08
CNAG_07465	0.782829	2.04169e-08
CNAG_07537	1.03081	2.34954e-08
CNAG_06327	0.835157	2.52573e-08
CNAG_01189	0.719593	2.54104e-08
CNAG_05425	0.729728	2.54104e-08
CNAG_06774	0.818341	2.57293e-08
CNAG_07796	1.09302	2.69014e-08
CNAG_03007	0.854401	2.71376e-08
CNAG_04446	1.47525	2.71683e-08
CNAG_00540	1.36008	2.71871e-08
CNAG_05905	0.724879	2.83289e-08
CNAG_02740	0.944511	2.9656e-08
CNAG_00923	0.862072	2.97184e-08
CNAG_02852	0.587724	3.00197e-08
CNAG_01146	0.634726	3.01069e-08
CNAG_05828	0.66899	3.43807e-08
CNAG_03237	1.11869	3.83825e-08
CNAG_01814	0.750256	4.00811e-08
CNAG_00669	0.703224	4.01554e-08
CNAG_04093	1.19178	4.28835e-08
CNAG_06563	0.734333	4.47359e-08
CNAG_05801	1.09514	4.55255e-08
CNAG_03013	0.812284	4.57446e-08
CNAG_03754	1.21023	4.61542e-08
CNAG_04861	1.06267	4.61542e-08
CNAG_06583	1.13294	4.66495e-08
CNAG_01124	1.20928	5.24585e-08
CNAG_02204	0.860812	5.88352e-08
CNAG_03606	0.556202	5.92509e-08
CNAG_00145	0.863821	7.01815e-08
CNAG_00785	0.532601	7.12551e-08
CNAG_00110	1.39571	7.41893e-08
CNAG_05438	0.847769	7.5171e-08
CNAG_01231	0.865409	7.82356e-08
CNAG_01665	0.855006	7.91426e-08
CNAG_02301	0.546261	8.00481e-08
CNAG_00827	1.73144	9.03667e-08
CNAG_05028	0.602572	9.10104e-08
CNAG_03855	0.97567	9.59214e-08
CNAG_06020	0.879672	9.89752e-08
CNAG_03340	1.66129	1.00028e-07
CNAG_05550	0.805195	1.02312e-07
CNAG_07531	0.667483	1.0632e-07
CNAG_07826	1.6796	1.07858e-07
CNAG_01623	0.708523	1.08995e-07
CNAG_01500	2.43239	1.11131e-07
CNAG_00333	0.878661	1.12462e-07
CNAG_07699	0.714246	1.12462e-07
CNAG_03378	0.648527	1.14897e-07
CNAG_01981	0.583167	1.17813e-07
CNAG_01656	1.39148	1.18031e-07
CNAG_05365	0.63833	1.24718e-07
CNAG_05151	0.729605	1.2618e-07
CNAG_00906	0.754628	1.3352e-07
CNAG_06687	0.802412	1.35672e-07
CNAG_01797	0.678928	1.42191e-07
CNAG_00542	1.15347	1.63427e-07
CNAG_02010	0.975043	1.6395e-07
CNAG_02202	0.69346	1.87197e-07
CNAG_05904	0.811332	1.89979e-07
CNAG_02120	0.794047	1.91139e-07
CNAG_03406	0.946485	1.99821e-07
CNAG_01203	0.702821	2.05453e-07
CNAG_NAT	2.37806	2.06005e-07
CNAG_04180	0.600258	2.09691e-07
CNAG_02566	0.823222	2.22107e-07
CNAG_04212	0.877104	2.25939e-07
CNAG_07921	0.679922	2.35258e-07
CNAG_00393	0.608157	2.42077e-07
CNAG_00351	0.768642	2.42647e-07
CNAG_01004	0.792574	2.52234e-07
CNAG_02185	0.831736	2.52772e-07
CNAG_05417	1.03873	2.53218e-07
CNAG_02322	0.857019	2.60418e-07
CNAG_04128	0.836829	2.83303e-07
CNAG_06795	0.966408	2.93913e-07
CNAG_04052	1.08216	2.97242e-07
CNAG_04539	0.74373	2.98412e-07
CNAG_04496	0.98903	3.0402e-07
CNAG_02193	1.1449	3.04587e-07
CNAG_00793	0.603397	3.1036e-07
CNAG_06163	0.75009	3.32194e-07
CNAG_04528	1.04857	3.33832e-07
CNAG_03773	0.540423	3.49613e-07
CNAG_02159	0.937749	3.53586e-07
CNAG_03184	1.09871	3.55681e-07
CNAG_04184	0.770279	3.76895e-07
CNAG_03264	0.672562	3.81655e-07
CNAG_07747	0.61691	3.85872e-07
CNAG_00261	0.851533	3.88106e-07
CNAG_01233	0.771633	3.91976e-07
CNAG_02554	0.946366	4.22573e-07
CNAG_05932	0.557682	4.49739e-07
CNAG_07884	0.545011	4.7706e-07
CNAG_02162	0.794217	4.78424e-07
CNAG_01005	0.562947	4.95645e-07
CNAG_00019	0.57417	4.95669e-07
CNAG_05558	0.694386	5.43224e-07
CNAG_05372	0.782038	5.47112e-07
CNAG_03819	0.727707	5.68987e-07
CNAG_04296	0.808387	5.70229e-07
CNAG_01353	0.809898	5.75071e-07
CNAG_04370	0.691317	5.8279e-07
CNAG_03303	0.645342	5.96452e-07
CNAG_03385	1.66045	6.41596e-07
CNAG_06931	0.950958	6.44541e-07
CNAG_03148	0.876446	6.64821e-07
CNAG_02299	0.74919	6.79034e-07
CNAG_04801	0.527963	6.85515e-07
CNAG_03907	0.871237	6.90491e-07
CNAG_01663	0.907699	6.96944e-07
CNAG_01641	0.564956	7.02606e-07
CNAG_06641	0.586681	7.02606e-07
CNAG_03453	1.16525	7.21174e-07
CNAG_04919	0.940429	7.28959e-07
CNAG_01566	1.08052	7.51994e-07
CNAG_03101	1.06632	8.05045e-07
CNAG_01833	0.561688	8.50355e-07
CNAG_07938	0.828491	8.53557e-07
CNAG_07941	0.593172	8.54031e-07
CNAG_05537	0.695405	8.82065e-07
CNAG_02405	0.686386	8.96926e-07
CNAG_00733	0.670251	9.36319e-07
CNAG_06599	0.938042	9.37968e-07
CNAG_05982	0.645688	9.55837e-07
CNAG_05678	0.789069	9.56255e-07
CNAG_03136	0.62243	9.62289e-07
CNAG_00799	0.700639	9.66575e-07
CNAG_05929	1.01478	9.69708e-07
CNAG_03503	0.940769	1.00539e-06
CNAG_04302	0.684751	1.00963e-06
CNAG_06353	0.616694	1.01768e-06
CNAG_01916	0.850092	1.03731e-06
CNAG_04868	1.055	1.07937e-06
CNAG_02990	0.521686	1.12499e-06
CNAG_04311	0.856104	1.1365e-06
CNAG_05520	0.961643	1.14642e-06
CNAG_02338	0.797281	1.1677e-06
CNAG_03995	0.5895	1.18091e-06
CNAG_05697	0.71676	1.20287e-06
CNAG_04582	0.972066	1.20467e-06
CNAG_07570	0.632862	1.21544e-06
CNAG_03779	0.640884	1.27272e-06
CNAG_07635	1.00456	1.27587e-06
CNAG_00719	0.632931	1.27937e-06
CNAG_01131	1.01207	1.32351e-06
CNAG_02840	0.975598	1.32351e-06
CNAG_06830	0.552591	1.32351e-06
CNAG_02561	0.883016	1.45918e-06
CNAG_07463	0.754115	1.5072e-06
CNAG_04452	0.767669	1.57369e-06
CNAG_03925	0.750054	1.58023e-06
CNAG_06626	0.521843	1.70553e-06
CNAG_07406	1.43448	1.71011e-06
CNAG_00191	0.944797	1.72838e-06
CNAG_05655	1.17743	1.8664e-06
CNAG_03866	0.774163	1.91121e-06
CNAG_02060	1.68382	1.97046e-06
CNAG_03636	0.694871	2.00402e-06
CNAG_01638	0.731775	2.04818e-06
CNAG_05359	0.67828	2.32394e-06
CNAG_04178	0.778875	2.35801e-06
CNAG_06079	0.694371	2.46582e-06
CNAG_03961	0.677095	2.55041e-06
CNAG_04768	0.655025	2.57105e-06
CNAG_03357	0.782608	2.58825e-06
CNAG_06314	0.647653	2.59065e-06
CNAG_00232	0.683705	2.77932e-06
CNAG_01509	0.762905	2.80531e-06
CNAG_04441	0.523167	2.80788e-06
CNAG_06656	0.675359	2.85718e-06
CNAG_06689	0.64665	2.85718e-06
CNAG_04664	0.664134	2.86594e-06
CNAG_07912	2.15277	2.86882e-06
CNAG_05086	0.763074	2.87057e-06
CNAG_05278	1.88929	2.9121e-06
CNAG_02336	0.65628	3.22287e-06
CNAG_01149	0.67751	3.43389e-06
CNAG_07177	0.558468	3.45087e-06
CNAG_01469	0.65247	3.45145e-06
CNAG_02847	0.962999	3.50813e-06
CNAG_05661	0.600608	3.94796e-06
CNAG_06623	0.749821	4.17022e-06
CNAG_04292	0.584627	4.31309e-06
CNAG_02406	0.862676	4.39361e-06
CNAG_06611	0.589274	4.65243e-06
CNAG_04661	1.53422	4.698e-06
CNAG_00406	0.888953	4.71802e-06
CNAG_05854	0.962802	4.73973e-06
CNAG_03873	0.560394	5.04651e-06
CNAG_01288	0.622665	5.06949e-06
CNAG_02804	0.894035	5.2862e-06
CNAG_05457	0.550976	5.38379e-06
CNAG_00025	0.754717	5.72426e-06
CNAG_02225	0.790804	5.81368e-06
CNAG_04297	1.0318	5.90953e-06
CNAG_07535	0.72046	6.38311e-06
CNAG_05045	0.73895	6.39591e-06
CNAG_02583	0.787415	6.41904e-06
CNAG_00821	0.760487	7.05605e-06
CNAG_03849	0.587124	7.16373e-06
CNAG_02270	0.805313	7.16936e-06
CNAG_02709	0.63039	7.19186e-06
CNAG_06112	0.635083	7.72517e-06
CNAG_03487	0.756846	8.09228e-06
CNAG_06136	1.04459	8.34716e-06
CNAG_06142	1.02875	8.62592e-06
CNAG_02359	0.660417	8.72387e-06
CNAG_07891	0.950082	8.84253e-06
CNAG_04035	0.588515	8.87051e-06
CNAG_01144	0.681503	9.14239e-06
CNAG_05170	0.891228	9.22342e-06
CNAG_02455	0.583345	9.37568e-06
CNAG_06342	0.621517	9.6096e-06
CNAG_03098	0.624993	9.95839e-06
CNAG_05299	0.918624	1.01294e-05
CNAG_02829	0.691363	1.02634e-05
CNAG_05827	0.550096	1.03187e-05
CNAG_00149	0.808643	1.03835e-05
CNAG_00462	0.52438	1.04506e-05
CNAG_03405	0.837769	1.10153e-05
CNAG_05138	0.794733	1.12732e-05
CNAG_04474	0.860804	1.14645e-05
CNAG_01856	0.759667	1.16304e-05
CNAG_07693	1.68324	1.18316e-05
CNAG_02220	0.538573	1.19918e-05
CNAG_04500	0.633705	1.2123e-05
CNAG_01524	0.583428	1.22674e-05
CNAG_03397	0.774211	1.23925e-05
CNAG_05573	0.530557	1.24963e-05
CNAG_01335	0.838812	1.26237e-05
CNAG_05509	0.62889	1.26602e-05
CNAG_00558	0.541581	1.27038e-05
CNAG_05917	0.51884	1.31068e-05
CNAG_02589	0.818446	1.37032e-05
CNAG_04770	0.514009	1.39681e-05
CNAG_00023	1.80306	1.41082e-05
CNAG_04976	0.517438	1.43248e-05
CNAG_04612	0.574044	1.46009e-05
CNAG_00539	0.646987	1.47857e-05
CNAG_00236	0.96022	1.4838e-05
CNAG_02822	0.58079	1.56123e-05
CNAG_01273	0.773253	1.62474e-05
CNAG_05024	0.740729	1.75303e-05
CNAG_01143	0.81405	1.78935e-05
CNAG_01949	0.726507	1.82498e-05
CNAG_02795	0.577114	1.83193e-05
CNAG_01428	0.5067	2.01258e-05
CNAG_01291	0.616277	2.01364e-05
CNAG_01951	0.577902	2.02075e-05
CNAG_00608	0.60712	2.13707e-05
CNAG_07813	0.500063	2.19441e-05
CNAG_03304	0.712482	2.19996e-05
CNAG_07467	0.762381	2.22219e-05
CNAG_04235	0.597262	2.25693e-05
CNAG_06002	0.821736	2.28542e-05
CNAG_00250	0.961461	2.33411e-05
CNAG_02183	0.664982	2.34285e-05
CNAG_06707	1.45808	2.60736e-05
CNAG_03335	0.523495	2.62559e-05
CNAG_03898	0.607003	2.77086e-05
CNAG_00070	0.570337	2.9055e-05
CNAG_05433	0.717869	2.9132e-05
CNAG_02226	0.571011	2.94508e-05
CNAG_06607	0.686736	3.05274e-05
CNAG_06825	0.593056	3.17981e-05
CNAG_02293	0.537366	3.26029e-05
CNAG_00194	0.535185	3.41648e-05
CNAG_05293	0.51571	3.48724e-05
CNAG_01224	0.589837	3.52442e-05
CNAG_01628	0.652706	3.59314e-05
CNAG_03962	0.642915	3.7285e-05
CNAG_05116	0.679622	3.88288e-05
CNAG_02208	0.776257	3.99282e-05
CNAG_01441	0.830267	4.04148e-05
CNAG_02539	0.635427	4.09597e-05
CNAG_03009	0.634429	4.23559e-05
CNAG_00819	0.56013	4.2423e-05
CNAG_02024	0.639576	4.28653e-05
CNAG_03053	0.679786	4.29057e-05
CNAG_07540	0.515089	4.2971e-05
CNAG_01603	0.52398	4.29874e-05
CNAG_04814	0.760497	4.30091e-05
CNAG_01789	0.513275	4.38956e-05
CNAG_06531	0.613817	4.45277e-05
CNAG_01815	0.663487	4.54054e-05
CNAG_02930	0.662526	4.57321e-05
CNAG_06634	0.758669	4.71893e-05
CNAG_05784	0.510431	4.78463e-05
CNAG_04899	0.648845	4.82751e-05
CNAG_05998	0.656643	4.85963e-05
CNAG_02088	0.510243	4.88635e-05
CNAG_05374	0.73917	4.9017e-05
CNAG_00059	0.746984	5.01255e-05
CNAG_07697	1.1271	5.01994e-05
CNAG_06302	0.628999	5.05075e-05
CNAG_06471	0.71116	5.05286e-05
CNAG_05420	0.550724	5.27651e-05
CNAG_01542	0.825275	5.46395e-05
CNAG_01138	0.625806	5.87214e-05
CNAG_02309	0.629132	5.97542e-05
CNAG_04991	0.614039	6.01979e-05
CNAG_05465	0.649066	6.15933e-05
CNAG_00195	0.539737	6.29067e-05
CNAG_04601	0.506618	6.30381e-05
CNAG_02914	0.588854	6.39415e-05
CNAG_04552	1.22827	6.40766e-05
CNAG_02195	0.685174	6.41991e-05
CNAG_02925	0.561535	6.48656e-05
CNAG_03673	0.565027	7.03317e-05
CNAG_03177	0.618567	7.30981e-05
CNAG_01451	0.505889	7.58149e-05
CNAG_05662	1.85257	7.58451e-05
CNAG_02918	0.542757	7.73952e-05
CNAG_07867	0.704393	7.74123e-05
CNAG_04822	0.612212	7.79962e-05
CNAG_04839	0.569656	7.82109e-05
CNAG_01573	0.637573	7.98655e-05
CNAG_07917	0.673939	8.5698e-05
CNAG_00256	0.56215	8.89512e-05
CNAG_02512	0.555733	9.06457e-05
CNAG_05110	0.6209	9.12655e-05
CNAG_02316	0.528455	9.54659e-05
CNAG_05125	0.506876	9.61823e-05
CNAG_07869	1.15133	9.64352e-05
CNAG_04622	1.48987	9.93319e-05
CNAG_02884	0.822995	0.000101367
CNAG_01976	0.636116	0.000102313
CNAG_03940	0.508887	0.000102334
CNAG_01153	0.59538	0.000103863
CNAG_02811	0.637371	0.000103972
CNAG_01975	0.716471	0.000104437
CNAG_04087	0.891734	0.000109147
CNAG_03222	0.766276	0.000109961
CNAG_03912	1.21873	0.000117295
CNAG_06347	0.55076	0.00011996
CNAG_03050	0.696073	0.000120108
CNAG_03119	0.710409	0.000120682
CNAG_06231	0.658507	0.000123193
CNAG_03377	0.532516	0.000126211
CNAG_06489	0.56799	0.000129462
CNAG_04762	0.650408	0.000131273
CNAG_05646	0.51129	0.000131702
CNAG_06271	1.11929	0.000132673
CNAG_03342	0.530527	0.000137362
CNAG_06141	0.800036	0.000140313
CNAG_03441	0.504608	0.000142606
CNAG_04535	0.944506	0.000144653
CNAG_05468	0.60679	0.000145492
CNAG_05769	0.742959	0.000145495
CNAG_03905	0.548371	0.000152337
CNAG_04843	0.624425	0.000152644
CNAG_06906	0.510055	0.000159767
CNAG_06811	0.59625	0.000163862
CNAG_06029	0.85118	0.00016461
CNAG_03387	1.23613	0.000165485
CNAG_06742	0.530316	0.000168086
CNAG_04130	0.529129	0.000174756
CNAG_00391	0.564796	0.000174858
CNAG_03442	0.622049	0.000178623
CNAG_00914	0.568891	0.000179905
CNAG_06777	0.63991	0.000180192
CNAG_03498	0.856211	0.000183229
CNAG_06221	0.580798	0.000189781
CNAG_05814	0.561136	0.000190543
CNAG_03923	0.655463	0.000192036
CNAG_05825	0.728392	0.000196502
CNAG_04287	0.596669	0.000198281
CNAG_03894	0.686398	0.000200578
CNAG_05264	0.589412	0.000200578
CNAG_03625	0.505586	0.000204248
CNAG_06166	0.538709	0.000204248
CNAG_05660	0.605921	0.000205399
CNAG_01974	0.607712	0.000209913
CNAG_01679	0.539592	0.000212599
CNAG_05358	1.08065	0.000214442
CNAG_05394	0.588087	0.000215948
CNAG_06401	0.659578	0.000220231
CNAG_04400	0.617413	0.000228902
CNAG_04068	0.638955	0.000246725
CNAG_00715	0.501253	0.000251313
CNAG_01334	0.794612	0.000251794
CNAG_07641	0.878133	0.000255744
CNAG_03780	0.559396	0.000257592
CNAG_01316	0.681139	0.000270483
CNAG_01772	0.726154	0.000271624
CNAG_00085	0.678282	0.000274575
CNAG_01152	0.555438	0.000290282
CNAG_04817	0.518087	0.000292759
CNAG_05843	0.647805	0.000295425
CNAG_04373	0.504925	0.000298737
CNAG_07562	0.535406	0.000303227
CNAG_03312	0.754968	0.000304792
CNAG_01726	0.591653	0.000309541
CNAG_01498	1.19878	0.000311339
CNAG_06896	0.587899	0.000311509
CNAG_00718	0.501601	0.000314217
CNAG_06500	0.656559	0.000338504
CNAG_05800	0.538981	0.000345444
CNAG_05556	0.578753	0.000346607
CNAG_04791	0.565953	0.000348077
CNAG_01746	0.635182	0.000352793
CNAG_01141	0.514945	0.00036915
CNAG_04682	0.817141	0.000392079
CNAG_00820	0.591946	0.000395682
CNAG_05712	0.558005	0.000406569
CNAG_01550	0.587458	0.000411564
CNAG_06447	0.578255	0.000413847
CNAG_03747	0.564414	0.000426442
CNAG_02928	0.509955	0.000460535
CNAG_06138	0.530091	0.000472394
CNAG_05009	0.689501	0.000480858
CNAG_06455	0.525313	0.000487734
CNAG_06448	0.959999	0.000498394
CNAG_02234	0.525201	0.000504145
CNAG_02600	0.702251	0.000509622
CNAG_02564	0.508487	0.000520772
CNAG_03669	0.523032	0.000524796
CNAG_05145	0.542193	0.000534445
CNAG_07626	0.595368	0.000534721
CNAG_05810	0.758928	0.000545899
CNAG_01664	0.636607	0.000550351
CNAG_00765	0.657886	0.000553185
CNAG_07889	0.654439	0.000554422
CNAG_06096	0.531985	0.000563273
CNAG_06734	0.784242	0.000593893
CNAG_01480	0.519592	0.000600257
CNAG_02592	0.719882	0.000623673
CNAG_03212	0.597906	0.000638936
CNAG_05525	0.527868	0.000645275
CNAG_01486	0.545773	0.000656284
CNAG_04213	0.73513	0.000671182
CNAG_05025	0.502161	0.00068909
CNAG_00141	0.654582	0.000718808
CNAG_04417	0.594966	0.00071999
CNAG_01959	0.912278	0.000753342
CNAG_04170	0.733084	0.00075815
CNAG_05968	0.771426	0.000765941
CNAG_00415	0.61702	0.000768905
CNAG_07909	1.25141	0.000774298
CNAG_06588	0.583109	0.000781752
CNAG_07686	0.70066	0.00078272
CNAG_06605	0.604869	0.000787326
CNAG_03057	0.706756	0.000827959
CNAG_02759	0.831536	0.000853681
CNAG_00384	0.714217	0.000891978
CNAG_02206	1.56523	0.000904612
CNAG_04872	0.599672	0.000949132
CNAG_03956	0.553029	0.000949513
CNAG_05291	0.505043	0.000951319
CNAG_04574	0.56012	0.000962182
CNAG_03221	0.511783	0.000981118
CNAG_05635	0.636887	0.00098472
CNAG_00034	0.535747	0.00102263
CNAG_00116	0.52983	0.00106902
CNAG_03526	0.727508	0.00109453
CNAG_07426	0.525775	0.00111507
CNAG_00255	0.567194	0.00113815
CNAG_04434	0.545165	0.00114175
CNAG_06491	0.749893	0.00119086
CNAG_06284	0.518884	0.00121545
CNAG_07756	0.757066	0.00125828
CNAG_00077	0.509817	0.00129261
CNAG_03781	0.554858	0.0013506
CNAG_07575	0.608853	0.00135234
CNAG_05551	0.511214	0.00136006
CNAG_05541	0.620303	0.00137692
CNAG_02917	0.639257	0.00138788
CNAG_00327	0.694501	0.00143114
CNAG_02482	0.525387	0.00145661
CNAG_07779	1.09892	0.00147979
CNAG_01909	0.706143	0.00150744
CNAG_02051	0.674426	0.00153585
CNAG_02828	0.638315	0.00156946
CNAG_02192	0.902099	0.0016293
CNAG_02184	1.29819	0.00170068
CNAG_04174	0.536672	0.00172066
CNAG_03322	0.53956	0.00172865
CNAG_04114	0.568657	0.00176864
CNAG_00702	0.500929	0.00181182
CNAG_06608	0.700053	0.00182647
CNAG_07428	0.547238	0.00183064
CNAG_03644	0.6207	0.00183258
CNAG_06610	0.739511	0.00185807
CNAG_01714	0.741463	0.00189114
CNAG_04712	0.519585	0.00192875
CNAG_01635	0.522362	0.00193754
CNAG_02578	0.598197	0.00216421
CNAG_04356	0.514229	0.00222874
CNAG_05833	0.865028	0.00223031
CNAG_06767	0.533978	0.00234298
CNAG_06385	0.518252	0.00239792
CNAG_07407	0.819457	0.00239959
CNAG_02894	0.589695	0.00241735
CNAG_05761	0.503727	0.00251047
CNAG_03846	0.522704	0.00251436
CNAG_01244	1.04554	0.00262522
CNAG_06517	0.592376	0.0026363
CNAG_02319	0.583141	0.00264143
CNAG_01653	1.09061	0.00264619
CNAG_05274	0.537714	0.00266031
CNAG_01768	0.891025	0.00267902
CNAG_03281	0.527219	0.00268828
CNAG_07638	0.618803	0.00292202
CNAG_03702	0.575294	0.00296997
CNAG_04692	0.580195	0.00302586
CNAG_03215	0.952914	0.00308065
CNAG_00997	0.566502	0.00312786
CNAG_02553	0.758312	0.00317933
CNAG_03383	0.552174	0.00318467
CNAG_03085	1.22869	0.00321583
CNAG_02882	0.551459	0.00324354
CNAG_01325	0.527172	0.00324765
CNAG_03491	1.06031	0.00324851
CNAG_00795	1.36438	0.00332614
CNAG_04247	0.562181	0.00336747
CNAG_00541	0.647513	0.00345953
CNAG_00808	0.527786	0.00348946
CNAG_06184	0.525017	0.00348946
CNAG_06087	0.516703	0.00355621
CNAG_04459	0.541352	0.00367128
CNAG_00262	0.897416	0.0038694
CNAG_03230	0.681035	0.00388942
CNAG_03369	0.708374	0.00390472
CNAG_06378	0.660555	0.00405321
CNAG_02705	0.78666	0.00426538
CNAG_03005	0.509379	0.00439142
CNAG_00864	0.567795	0.00439619
CNAG_04231	0.531356	0.00444146
CNAG_04857	0.955219	0.00459277
CNAG_02850	0.537541	0.00464646
CNAG_05508	0.56881	0.00477829
CNAG_03696	0.874031	0.004919

## Sheet: Repressed in ssn801
genes	log2FoldChange	padj
CNAG_06298	-4.13031	6.97119e-151
CNAG_01803	-2.16387	8.15909e-59
CNAG_00440	-5.48915	5.36339e-51
CNAG_00979	-1.26239	3.61346e-42
CNAG_03228	-1.903	6.38353e-42
CNAG_02041	-1.93932	6.25364e-41
CNAG_00441	-1.359	4.66585e-38
CNAG_07551	-1.47953	6.58514e-38
CNAG_02070	-1.54394	2.05811e-37
CNAG_06156	-1.62522	6.97589e-37
CNAG_01691	-1.49884	9.36042e-36
CNAG_04746	-1.29537	4.98374e-34
CNAG_07594	-1.72008	6.71729e-34
CNAG_02690	-1.30917	6.45778e-32
CNAG_03881	-1.48972	3.1534e-31
CNAG_02542	-1.14322	8.28454e-31
CNAG_02282	-1.36815	8.73462e-30
CNAG_00413	-1.25873	1.96161e-29
CNAG_02069	-1.4655	2.46341e-29
CNAG_00981	-2.15763	9.36076e-29
CNAG_03746	-2.60384	2.2603e-27
CNAG_06616	-1.22433	3.82326e-27
CNAG_03492	-1.33271	9.21565e-27
CNAG_07939	-1.37735	2.02478e-26
CNAG_06785	-1.40896	2.31216e-26
CNAG_03865	-1.0944	1.57358e-25
CNAG_04751	-1.2398	7.63087e-25
CNAG_00453	-1.34572	4.68722e-24
CNAG_04265	-1.04902	1.60923e-23
CNAG_00485	-1.17766	4.03104e-23
CNAG_07600	-1.23544	6.52269e-23
CNAG_03769	-1.01703	2.3397e-22
CNAG_01022	-1.11518	2.34893e-22
CNAG_07347	-0.945492	5.11182e-22
CNAG_06334	-1.19292	5.47048e-22
CNAG_03566	-0.908746	1.16472e-21
CNAG_02541	-1.06756	2.20733e-21
CNAG_02697	-1.29436	4.08536e-21
CNAG_02549	-1.14412	4.10758e-21
CNAG_06297	-1.35672	4.32664e-21
CNAG_04658	-1.29237	4.78478e-21
CNAG_07533	-1.37022	5.99384e-21
CNAG_01007	-1.20695	6.88681e-21
CNAG_04270	-1.12699	1.16676e-20
CNAG_06874	-1.69323	1.50822e-20
CNAG_06207	-0.87592	2.36684e-20
CNAG_03738	-1.15966	3.60996e-20
CNAG_06666	-0.925325	8.54405e-20
CNAG_03874	-1.3233	1.13971e-19
CNAG_05855	-1.06186	1.23431e-19
CNAG_02877	-1.10339	1.94944e-19
CNAG_01242	-1.31324	3.3689e-19
CNAG_04833	-1.15592	8.79948e-19
CNAG_05212	-2.24845	1.58398e-18
CNAG_06771	-1.24262	1.90569e-18
CNAG_04167	-1.09342	2.38701e-18
CNAG_02362	-1.05316	2.53087e-18
CNAG_02264	-1.21037	2.8693e-18
CNAG_02188	-1.14937	3.84256e-18
CNAG_04027	-1.61666	9.00564e-18
CNAG_04117	-1.15547	1.1588e-17
CNAG_06427	-1.04693	1.2535e-17
CNAG_04409	-0.980049	1.36639e-17
CNAG_01263	-1.08099	1.61623e-17
CNAG_02121	-0.860218	2.34069e-17
CNAG_05383	-0.92572	3.26484e-17
CNAG_04112	-1.00556	3.93051e-17
CNAG_00264	-0.83497	4.14263e-17
CNAG_03079	-1.24072	4.23674e-17
CNAG_03676	-1.0627	4.60309e-17
CNAG_07819	-2.60191	5.11432e-17
CNAG_03564	-1.06556	5.75321e-17
CNAG_04594	-1.18205	5.98286e-17
CNAG_02892	-0.990472	8.45676e-17
CNAG_04386	-1.09071	9.55656e-17
CNAG_07482	-1.06461	1.14637e-16
CNAG_02470	-0.999842	1.44776e-16
CNAG_07489	-1.06822	1.50421e-16
CNAG_00834	-0.901188	1.5849e-16
CNAG_02603	-1.69558	2.6075e-16
CNAG_05641	-1.28118	2.92089e-16
CNAG_05723	-1.20853	4.0937e-16
CNAG_06821	-1.08784	4.09886e-16
CNAG_05109	-0.838947	4.49643e-16
CNAG_06554	-1.16776	5.22528e-16
CNAG_02681	-1.01674	5.71595e-16
CNAG_03187	-0.930074	8.29274e-16
CNAG_05643	-1.13342	8.65373e-16
CNAG_00696	-0.813007	9.96792e-16
CNAG_03002	-1.32126	1.2462e-15
CNAG_02989	-0.853167	2.94234e-15
CNAG_03227	-1.2098	3.00251e-15
CNAG_01621	-0.934265	3.76555e-15
CNAG_00848	-0.744804	4.67715e-15
CNAG_07309	-0.934813	6.52462e-15
CNAG_03728	-1.27555	8.67434e-15
CNAG_01584	-0.957906	9.24898e-15
CNAG_05119	-1.10592	1.1717e-14
CNAG_02004	-0.803414	1.40568e-14
CNAG_07481	-0.93076	1.44384e-14
CNAG_00727	-1.20865	1.88382e-14
CNAG_03685	-1.13951	2.05572e-14
CNAG_04253	-0.990503	3.33302e-14
CNAG_04757	-1.00599	3.71887e-14
CNAG_00691	-1.03823	4.34323e-14
CNAG_03365	-0.792138	5.44271e-14
CNAG_01761	-0.711532	6.61443e-14
CNAG_04108	-1.22635	6.98627e-14
CNAG_04938	-0.811138	7.78266e-14
CNAG_03199	-1.28845	9.30383e-14
CNAG_03250	-0.952777	2.83313e-13
CNAG_02424	-1.27246	3.14842e-13
CNAG_00566	-0.827067	4.41573e-13
CNAG_03446	-0.845212	4.42103e-13
CNAG_07365	-0.890524	6.11614e-13
CNAG_00638	-0.880379	6.32367e-13
CNAG_05807	-1.16187	6.66732e-13
CNAG_02047	-0.841556	7.2643e-13
CNAG_04638	-1.62623	8.04093e-13
CNAG_02864	-0.894435	9.01247e-13
CNAG_01913	-1.6266	9.2924e-13
CNAG_06216	-0.749278	9.51265e-13
CNAG_07522	-0.82964	1.19235e-12
CNAG_04587	-0.857379	1.19735e-12
CNAG_07338	-1.06582	1.19735e-12
CNAG_02407	-0.866475	1.27915e-12
CNAG_02104	-1.47315	1.63623e-12
CNAG_04688	-1.0431	1.88918e-12
CNAG_06109	-0.776262	1.99478e-12
CNAG_02132	-1.48816	2.10947e-12
CNAG_00011	-0.768821	2.22235e-12
CNAG_07822	-1.37442	2.51393e-12
CNAG_03232	-0.830626	2.9197e-12
CNAG_04889	-1.28277	3.59346e-12
CNAG_00087	-0.844992	4.63616e-12
CNAG_06232	-0.845943	5.14613e-12
CNAG_05698	-0.826151	5.15485e-12
CNAG_01556	-0.910203	5.52745e-12
CNAG_02584	-1.14763	5.90201e-12
CNAG_02438	-1.41297	6.64051e-12
CNAG_00123	-1.0293	7.21308e-12
CNAG_04886	-1.15658	8.56557e-12
CNAG_07629	-0.858553	8.57742e-12
CNAG_05872	-0.865946	8.69301e-12
CNAG_01529	-1.09689	1.12681e-11
CNAG_04981	-0.707159	1.34263e-11
CNAG_04293	-0.773713	1.88537e-11
CNAG_03771	-0.778294	2.62034e-11
CNAG_07639	-0.829103	2.70963e-11
CNAG_00093	-0.657303	2.73221e-11
CNAG_02386	-1.16768	2.84405e-11
CNAG_01543	-0.778212	2.93952e-11
CNAG_02156	-0.895328	3.07854e-11
CNAG_01604	-0.855587	3.26457e-11
CNAG_00917	-0.733243	3.29218e-11
CNAG_01087	-0.744866	3.38067e-11
CNAG_02210	-0.917603	3.56218e-11
CNAG_05665	-0.93044	3.70863e-11
CNAG_05482	-0.895028	6.14125e-11
CNAG_00287	-0.624406	6.40908e-11
CNAG_06632	-0.688069	6.58216e-11
CNAG_00663	-0.886805	7.22198e-11
CNAG_04874	-1.15632	7.2463e-11
CNAG_02953	-0.820655	7.96179e-11
CNAG_04959	-0.852727	7.98135e-11
CNAG_05874	-0.888398	7.98135e-11
CNAG_01527	-2.21912	8.13677e-11
CNAG_06301	-0.766526	8.20594e-11
CNAG_06388	-1.17688	8.35985e-11
CNAG_07691	-1.34734	9.34113e-11
CNAG_07431	-0.749684	1.05024e-10
CNAG_03565	-0.801701	1.10706e-10
CNAG_06432	-0.62046	1.28298e-10
CNAG_01112	-0.655669	1.34935e-10
CNAG_05640	-0.702919	1.45481e-10
CNAG_03668	-1.01506	1.75986e-10
CNAG_05349	-0.831916	1.87506e-10
CNAG_00967	-0.75465	1.94272e-10
CNAG_06801	-0.869328	1.96069e-10
CNAG_00903	-1.00074	2.19232e-10
CNAG_07862	-1.0207	2.29096e-10
CNAG_05940	-0.752045	2.37241e-10
CNAG_02969	-0.81822	2.51523e-10
CNAG_03958	-0.724408	2.52183e-10
CNAG_06977	-1.3649	2.62744e-10
CNAG_01014	-1.37662	2.76397e-10
CNAG_05654	-1.02555	2.76397e-10
CNAG_01239	-0.920352	3.11349e-10
CNAG_05388	-0.872659	3.40003e-10
CNAG_06659	-1.01272	3.92314e-10
CNAG_01370	-1.38562	4.47849e-10
CNAG_05487	-2.08563	4.70433e-10
CNAG_00275	-0.937586	4.88389e-10
CNAG_05500	-0.788485	5.40611e-10
CNAG_06867	-0.87517	5.78305e-10
CNAG_04099	-0.85934	6.24178e-10
CNAG_05303	-1.8514	8.11825e-10
CNAG_00043	-0.896329	8.34705e-10
CNAG_03678	-1.08323	8.37066e-10
CNAG_05891	-0.719171	8.80103e-10
CNAG_07521	-1.00617	8.80103e-10
CNAG_04466	-0.842633	9.1182e-10
CNAG_04208	-0.798867	1.01388e-09
CNAG_06695	-0.820793	1.01388e-09
CNAG_05632	-0.887042	1.02643e-09
CNAG_02986	-0.831739	1.05077e-09
CNAG_05572	-1.05077	1.1843e-09
CNAG_02576	-0.894856	1.2009e-09
CNAG_03216	-0.89597	1.22879e-09
CNAG_01652	-0.696322	1.27966e-09
CNAG_02263	-0.670855	1.37431e-09
CNAG_05818	-0.796622	1.39908e-09
CNAG_02057	-0.873815	2.0608e-09
CNAG_03420	-0.663188	2.1679e-09
CNAG_02968	-1.39235	2.57928e-09
CNAG_01675	-0.75106	2.64955e-09
CNAG_02312	-0.777074	2.71248e-09
CNAG_02211	-0.974965	2.92175e-09
CNAG_01221	-0.688831	2.99988e-09
CNAG_04041	-0.887264	3.09663e-09
CNAG_05459	-0.623286	3.09663e-09
CNAG_03609	-0.671315	3.20203e-09
CNAG_00843	-1.2801	3.29912e-09
CNAG_05731	-0.852137	4.42782e-09
CNAG_04351	-0.850381	4.44992e-09
CNAG_02444	-0.621954	4.51583e-09
CNAG_05921	-0.684573	4.61759e-09
CNAG_01350	-0.775616	4.69626e-09
CNAG_02717	-0.64419	4.91882e-09
CNAG_04275	-1.1579	5.14446e-09
CNAG_04042	-1.05811	5.27474e-09
CNAG_06566	-0.670488	5.74085e-09
CNAG_00932	-0.582148	6.40895e-09
CNAG_01184	-0.667796	7.27039e-09
CNAG_01942	-0.74199	7.52047e-09
CNAG_05737	-0.684919	7.58411e-09
CNAG_06875	-0.816222	7.89273e-09
CNAG_06658	-1.09083	7.96872e-09
CNAG_01313	-0.602928	8.32219e-09
CNAG_05479	-1.45453	8.75817e-09
CNAG_00961	-0.64754	9.25862e-09
CNAG_06286	-0.883465	9.34601e-09
CNAG_02107	-0.813254	9.55255e-09
CNAG_05253	-1.00852	1.00605e-08
CNAG_05524	-0.721014	1.02278e-08
CNAG_06884	-0.890719	1.16943e-08
CNAG_06698	-1.09507	1.24661e-08
CNAG_02874	-0.812629	1.25652e-08
CNAG_06594	-0.607486	1.28995e-08
CNAG_00249	-0.87249	1.29841e-08
CNAG_01388	-0.7034	1.3033e-08
CNAG_02313	-0.71768	1.3136e-08
CNAG_02179	-0.697602	1.37024e-08
CNAG_03408	-0.8058	1.41126e-08
CNAG_07838	-0.72562	1.5185e-08
CNAG_00267	-0.770058	1.55285e-08
CNAG_01493	-0.675369	1.56047e-08
CNAG_00396	-0.675776	1.64988e-08
CNAG_04498	-0.723472	1.67462e-08
CNAG_07334	-0.569725	1.69672e-08
CNAG_01777	-0.621951	2.01412e-08
CNAG_02283	-0.789291	2.0349e-08
CNAG_00091	-0.500659	2.07887e-08
CNAG_05862	-0.722337	2.23915e-08
CNAG_04186	-0.693025	2.62558e-08
CNAG_00074	-0.653124	2.73831e-08
CNAG_03070	-0.839923	2.78792e-08
CNAG_01048	-0.955687	2.85399e-08
CNAG_06459	-0.7584	3.20978e-08
CNAG_01422	-0.653784	3.4091e-08
CNAG_02072	-0.663548	3.41429e-08
CNAG_03935	-0.592984	3.43807e-08
CNAG_01986	-0.709671	3.44078e-08
CNAG_04361	-0.583616	3.84607e-08
CNAG_02587	-0.780414	4.19166e-08
CNAG_01090	-0.57471	4.27197e-08
CNAG_04151	-0.720673	4.28825e-08
CNAG_06065	-0.664677	4.38621e-08
CNAG_02360	-0.550551	4.61542e-08
CNAG_05396	-0.666078	4.73573e-08
CNAG_01860	-1.0346	5.01883e-08
CNAG_05540	-0.511597	5.15544e-08
CNAG_03146	-0.623551	6.15948e-08
CNAG_02118	-0.726457	6.22793e-08
CNAG_03563	-0.546162	6.50942e-08
CNAG_04737	-0.640173	6.7821e-08
CNAG_04511	-0.734913	6.84291e-08
CNAG_06664	-0.787865	6.97126e-08
CNAG_00901	-0.833888	7.07042e-08
CNAG_06139	-1.05002	7.0744e-08
CNAG_03837	-0.711655	7.13296e-08
CNAG_04033	-0.571145	7.31549e-08
CNAG_03686	-1.08621	7.66041e-08
CNAG_02413	-0.594123	7.96713e-08
CNAG_01922	-0.845818	8.36767e-08
CNAG_04256	-0.729923	8.46872e-08
CNAG_05579	-0.536405	8.50646e-08
CNAG_04987	-0.948936	8.66383e-08
CNAG_00181	-0.731734	8.8632e-08
CNAG_07348	-0.77289	9.13107e-08
CNAG_06424	-0.66213	9.1885e-08
CNAG_03078	-0.57096	9.78688e-08
CNAG_00468	-0.5678	9.88254e-08
CNAG_05077	-0.523732	9.88254e-08
CNAG_07043	-0.88832	1.02481e-07
CNAG_04614	-1.02525	1.04856e-07
CNAG_00066	-0.5901	1.0554e-07
CNAG_05458	-0.928583	1.09986e-07
CNAG_00496	-0.768423	1.1257e-07
CNAG_00883	-0.748808	1.1257e-07
CNAG_02219	-0.695569	1.16281e-07
CNAG_05155	-0.720491	1.22302e-07
CNAG_00349	-1.44927	1.24097e-07
CNAG_00414	-1.07133	1.24097e-07
CNAG_06440	-0.814058	1.28865e-07
CNAG_00524	-0.611043	1.30052e-07
CNAG_01585	-0.754704	1.35909e-07
CNAG_06152	-0.882134	1.35909e-07
CNAG_00487	-1.49596	1.44645e-07
CNAG_00486	-0.669047	1.60943e-07
CNAG_02116	-0.757554	1.67807e-07
CNAG_07339	-0.609579	1.70643e-07
CNAG_04280	-0.863562	1.71169e-07
CNAG_00187	-0.714198	1.85122e-07
CNAG_02355	-0.704937	1.93699e-07
CNAG_05531	-0.813392	1.99821e-07
CNAG_01155	-0.500804	2.18151e-07
CNAG_05419	-0.573777	2.18151e-07
CNAG_05645	-0.567528	2.22364e-07
CNAG_01970	-0.670175	2.27778e-07
CNAG_06738	-0.583067	2.6275e-07
CNAG_02489	-2.18046	2.76693e-07
CNAG_03992	-0.697516	2.95074e-07
CNAG_07358	-1.25647	2.97242e-07
CNAG_02205	-0.614818	3.05091e-07
CNAG_04767	-0.663526	3.18692e-07
CNAG_02013	-0.896595	3.20917e-07
CNAG_03882	-0.582007	3.22364e-07
CNAG_04070	-0.633428	3.27493e-07
CNAG_04690	-0.726465	3.71554e-07
CNAG_07350	-0.829049	3.76613e-07
CNAG_00679	-0.895068	4.19125e-07
CNAG_00920	-0.569401	4.29121e-07
CNAG_02284	-0.78241	4.77861e-07
CNAG_06064	-0.617611	4.87006e-07
CNAG_04314	-0.62178	4.88455e-07
CNAG_01095	-0.648542	4.95669e-07
CNAG_03664	-0.596038	5.02304e-07
CNAG_01879	-0.639523	5.02789e-07
CNAG_01711	-0.521311	5.07155e-07
CNAG_05567	-0.662006	5.09835e-07
CNAG_03680	-0.721208	5.70229e-07
CNAG_04202	-0.738085	5.77343e-07
CNAG_07427	-0.557413	5.90367e-07
CNAG_03667	-0.52259	5.93286e-07
CNAG_01081	-0.732803	5.94884e-07
CNAG_04521	-1.16631	6.13604e-07
CNAG_03502	-0.547757	6.61099e-07
CNAG_04974	-0.757098	6.74255e-07
CNAG_01419	-0.569898	6.82753e-07
CNAG_01478	-0.687695	6.95891e-07
CNAG_02515	-0.736458	7.23498e-07
CNAG_06010	-0.602233	7.38877e-07
CNAG_02661	-0.820912	7.49474e-07
CNAG_06835	-0.724694	7.52182e-07
CNAG_01987	-0.576902	7.60211e-07
CNAG_07555	-0.758913	8.04841e-07
CNAG_05221	-0.704997	8.08548e-07
CNAG_02431	-0.656882	8.13288e-07
CNAG_00134	-0.693677	8.44308e-07
CNAG_06423	-0.618903	8.53557e-07
CNAG_00807	-0.634325	8.76413e-07
CNAG_07563	-0.721411	8.76413e-07
CNAG_00182	-0.575517	8.893e-07
CNAG_02058	-0.756235	9.36319e-07
CNAG_04003	-0.66264	9.69884e-07
CNAG_03808	-0.550976	9.74967e-07
CNAG_05607	-0.606225	1.00095e-06
CNAG_02398	-0.799873	1.02711e-06
CNAG_05870	-0.672403	1.05311e-06
CNAG_07320	-0.550306	1.09485e-06
CNAG_01969	-1.01916	1.15573e-06
CNAG_06409	-0.666841	1.1677e-06
CNAG_05472	-1.03322	1.17612e-06
CNAG_07688	-0.69917	1.24146e-06
CNAG_02787	-0.587155	1.24203e-06
CNAG_03173	-0.502203	1.28743e-06
CNAG_03282	-0.643126	1.32351e-06
CNAG_07647	-0.573345	1.40204e-06
CNAG_07501	-0.945936	1.4041e-06
CNAG_01854	-0.67161	1.41107e-06
CNAG_07414	-0.514274	1.43282e-06
CNAG_00938	-0.620886	1.43927e-06
CNAG_01380	-0.555677	1.47722e-06
CNAG_01295	-0.620125	1.51201e-06
CNAG_05539	-0.602023	1.57189e-06
CNAG_03864	-0.534413	1.58058e-06
CNAG_03348	-0.528289	1.61277e-06
CNAG_02169	-1.03966	1.64495e-06
CNAG_05790	-0.563867	1.74417e-06
CNAG_03155	-0.649302	1.9198e-06
CNAG_05336	-0.59834	2.03176e-06
CNAG_01314	-0.503513	2.03874e-06
CNAG_00555	-0.607202	2.08481e-06
CNAG_06238	-0.513216	2.14521e-06
CNAG_06737	-0.517809	2.18421e-06
CNAG_03775	-0.604846	2.25072e-06
CNAG_06498	-0.639119	2.36471e-06
CNAG_04903	-0.635321	2.37248e-06
CNAG_04809	-0.57932	2.42856e-06
CNAG_02433	-0.598378	2.53326e-06
CNAG_03463	-0.550354	2.54956e-06
CNAG_06106	-0.54617	2.67154e-06
CNAG_05889	-0.605601	2.73397e-06
CNAG_03108	-0.661671	2.77785e-06
CNAG_04339	-0.606532	2.86594e-06
CNAG_02445	-0.564207	2.99556e-06
CNAG_03191	-0.585145	3.04826e-06
CNAG_04720	-0.536074	3.22089e-06
CNAG_07005	-0.527353	3.26759e-06
CNAG_05496	-0.601347	3.29569e-06
CNAG_07335	-0.60208	3.34206e-06
CNAG_05284	-0.692337	3.3601e-06
CNAG_07405	-0.785745	3.44444e-06
CNAG_02708	-0.55436	3.54302e-06
CNAG_03998	-0.598139	3.5491e-06
CNAG_02682	-0.653609	3.57979e-06
CNAG_01247	-0.635671	3.64985e-06
CNAG_01745	-0.696659	3.66995e-06
CNAG_03376	-0.587451	3.71088e-06
CNAG_06161	-0.704543	3.73361e-06
CNAG_06983	-0.564149	3.73773e-06
CNAG_05306	-0.670508	3.90007e-06
CNAG_00554	-0.570705	3.9862e-06
CNAG_01575	-0.663925	4.10249e-06
CNAG_00732	-0.671452	4.14083e-06
CNAG_04727	-0.89161	4.23062e-06
CNAG_03813	-0.553394	4.41403e-06
CNAG_00595	-0.692504	4.44672e-06
CNAG_04043	-0.549935	4.44672e-06
CNAG_04970	-0.632908	4.8719e-06
CNAG_06936	-0.728571	5.18507e-06
CNAG_01212	-0.561048	5.37772e-06
CNAG_04668	-0.586143	5.57771e-06
CNAG_01479	-0.611023	5.96146e-06
CNAG_02594	-0.625895	5.97769e-06
CNAG_03877	-0.564127	6.22002e-06
CNAG_03432	-0.637904	6.38311e-06
CNAG_01241	-0.644013	6.56995e-06
CNAG_05187	-0.512052	6.81169e-06
CNAG_07763	-0.780146	6.84944e-06
CNAG_07027	-0.504141	6.9384e-06
CNAG_04080	-0.608084	6.97945e-06
CNAG_00773	-0.678657	6.98887e-06
CNAG_04989	-0.593961	7.08605e-06
CNAG_05859	-0.758054	7.30248e-06
CNAG_04565	-0.522326	7.42045e-06
CNAG_06827	-0.78477	7.77616e-06
CNAG_02203	-0.590571	8.6647e-06
CNAG_04315	-0.565624	9.21145e-06
CNAG_02775	-0.533432	9.22342e-06
CNAG_07368	-0.504872	9.24147e-06
CNAG_01632	-0.587657	9.68377e-06
CNAG_01154	-0.967436	9.87654e-06
CNAG_06026	-0.596963	1.09929e-05
CNAG_05615	-0.516826	1.12239e-05
CNAG_06497	-0.631112	1.14645e-05
CNAG_02288	-1.04498	1.17007e-05
CNAG_06289	-0.602326	1.1711e-05
CNAG_00054	-0.528789	1.17356e-05
CNAG_04911	-0.888683	1.18067e-05
CNAG_01728	-0.54101	1.20901e-05
CNAG_03709	-0.660542	1.22168e-05
CNAG_02556	-0.794824	1.22674e-05
CNAG_07703	-0.843947	1.27766e-05
CNAG_02575	-0.521927	1.2951e-05
CNAG_01252	-0.946442	1.30777e-05
CNAG_02718	-0.616963	1.35167e-05
CNAG_02577	-0.551504	1.35497e-05
CNAG_07775	-0.522828	1.39679e-05
CNAG_05334	-1.7319	1.41892e-05
CNAG_07659	-0.529506	1.41892e-05
CNAG_01457	-0.541166	1.46851e-05
CNAG_07750	-1.19363	1.51645e-05
CNAG_06828	-0.540284	1.55626e-05
CNAG_02966	-0.69865	1.58383e-05
CNAG_05337	-0.593209	1.65096e-05
CNAG_00253	-0.542596	1.69378e-05
CNAG_01867	-0.510278	1.73101e-05
CNAG_05864	-0.528623	1.77462e-05
CNAG_06218	-0.613978	1.77495e-05
CNAG_00688	-0.658111	1.78935e-05
CNAG_02468	-0.523825	1.83289e-05
CNAG_06601	-0.525495	2.12247e-05
CNAG_05820	-0.535389	2.12329e-05
CNAG_00488	-0.760693	2.19386e-05
CNAG_06201	-0.602587	2.21375e-05
CNAG_00893	-0.52814	2.22583e-05
CNAG_03067	-0.616048	2.29484e-05
CNAG_03234	-0.845287	2.30591e-05
CNAG_01914	-0.650734	2.31822e-05
CNAG_07573	-0.704175	2.38626e-05
CNAG_05718	-0.630139	2.40343e-05
CNAG_04083	-0.502441	2.46636e-05
CNAG_03025	-0.508914	2.54692e-05
CNAG_04316	-0.566934	2.79003e-05
CNAG_05671	-0.544621	2.79003e-05
CNAG_03269	-0.566963	2.83602e-05
CNAG_07519	-0.554212	2.88161e-05
CNAG_03352	-0.554472	3.14577e-05
CNAG_03480	-0.635804	3.18222e-05
CNAG_05193	-0.533641	3.236e-05
CNAG_03556	-0.61304	3.27211e-05
CNAG_04193	-0.546996	3.30295e-05
CNAG_00150	-0.650768	3.31258e-05
CNAG_00132	-0.667196	3.31366e-05
CNAG_04272	-0.508921	3.33139e-05
CNAG_06652	-0.833892	3.48401e-05
CNAG_05478	-0.524975	3.62453e-05
CNAG_06086	-0.620457	3.77148e-05
CNAG_00816	-0.511589	3.84906e-05
CNAG_02439	-0.753003	3.90159e-05
CNAG_06336	-0.599418	3.9234e-05
CNAG_03530	-1.14697	4.0246e-05
CNAG_00015	-0.698712	4.28653e-05
CNAG_02934	-0.633505	4.28694e-05
CNAG_04200	-0.503123	4.30091e-05
CNAG_04392	-0.780205	4.75587e-05
CNAG_05410	-0.502829	4.75587e-05
CNAG_02467	-0.537703	4.76599e-05
CNAG_02993	-0.560016	4.88083e-05
CNAG_05981	-0.924214	4.90712e-05
CNAG_05649	-0.689593	5.01255e-05
CNAG_00929	-0.536045	5.05075e-05
CNAG_07385	-0.825129	5.14281e-05
CNAG_04371	-0.533926	5.31899e-05
CNAG_05852	-0.529791	5.33603e-05
CNAG_02694	-0.724063	5.41882e-05
CNAG_06247	-0.749236	5.50598e-05
CNAG_07450	-0.640201	5.53716e-05
CNAG_02550	-0.55891	6.32981e-05
CNAG_00004	-0.541589	6.34228e-05
CNAG_05993	-0.554283	6.39415e-05
CNAG_05307	-0.500709	6.63821e-05
CNAG_00346	-0.616618	6.9333e-05
CNAG_01962	-0.563107	7.2639e-05
CNAG_03752	-0.609586	7.34759e-05
CNAG_05015	-0.702545	7.45089e-05
CNAG_06593	-0.623739	8.23013e-05
CNAG_03122	-0.59088	8.26338e-05
CNAG_06962	-0.714081	8.26338e-05
CNAG_01418	-0.554483	8.26956e-05
CNAG_03381	-0.949346	8.42266e-05
CNAG_05873	-0.961828	8.42648e-05
CNAG_05169	-0.665889	8.63564e-05
CNAG_06244	-0.55896	8.97134e-05
CNAG_05066	-0.726018	9.39672e-05
CNAG_06912	-0.680215	0.000103487
CNAG_05903	-0.513242	0.00010496
CNAG_01750	-0.569418	0.000107389
CNAG_04787	-0.607735	0.000107883
CNAG_05421	-0.523452	0.000107943
CNAG_06373	-1.07401	0.00010876
CNAG_02430	-0.58193	0.000122439
CNAG_04107	-0.807968	0.000123193
CNAG_03110	-0.503964	0.000123456
CNAG_03036	-0.581048	0.000123479
CNAG_01240	-0.688657	0.000125578
CNAG_02859	-0.501227	0.000141109
CNAG_00752	-0.522376	0.000146249
CNAG_01151	-0.567198	0.000148288
CNAG_06703	-0.641381	0.000152337
CNAG_06331	-0.828137	0.000156725
CNAG_04458	-0.573454	0.000156806
CNAG_03438	-0.577514	0.000161765
CNAG_01086	-0.688308	0.000164619
CNAG_04681	-0.636016	0.000165485
CNAG_02510	-0.560502	0.000166657
CNAG_06760	-0.574471	0.000167081
CNAG_07493	-0.824936	0.000171636
CNAG_01085	-0.657596	0.000172508
CNAG_04264	-0.510363	0.000177352
CNAG_03558	-0.676268	0.000184502
CNAG_05648	-0.500094	0.000191085
CNAG_05178	-0.566647	0.000195271
CNAG_03896	-0.789421	0.000205333
CNAG_05930	-0.503685	0.000209172
CNAG_02214	-0.675581	0.000215438
CNAG_01346	-0.591574	0.000223778
CNAG_06102	-0.607052	0.000227063
CNAG_06628	-0.585632	0.000228201
CNAG_01832	-0.531483	0.000229625
CNAG_02040	-1.22802	0.000234758
CNAG_04012	-0.657995	0.00023587
CNAG_02965	-0.507494	0.000244327
CNAG_03991	-0.524927	0.000251313
CNAG_05611	-0.518174	0.000255487
CNAG_07677	-0.667135	0.000263583
CNAG_06829	-0.569801	0.000267754
CNAG_02767	-0.541813	0.000279261
CNAG_01481	-0.793455	0.000285937
CNAG_04306	-0.552975	0.000287095
CNAG_01671	-0.757922	0.000294337
CNAG_05096	-0.50633	0.000294752
CNAG_05704	-0.670734	0.000310915
CNAG_02388	-0.537006	0.000321836
CNAG_04497	-0.527254	0.000335347
CNAG_00738	-0.672307	0.00033867
CNAG_00871	-0.639489	0.000363482
CNAG_01744	-0.580602	0.000375675
CNAG_02477	-0.539622	0.000381039
CNAG_04023	-0.51006	0.000394816
CNAG_04747	-0.547027	0.000404145
CNAG_06862	-0.550302	0.000410338
CNAG_00801	-0.650052	0.000413408
CNAG_06727	-0.531117	0.000415215
CNAG_03829	-0.502563	0.00042593
CNAG_04575	-0.569197	0.000435277
CNAG_07619	-0.56234	0.000444524
CNAG_02667	-0.620211	0.000460535
CNAG_00184	-0.515136	0.000469808
CNAG_09009	-0.771076	0.000543679
CNAG_00515	-0.543937	0.000606772
CNAG_00969	-0.964251	0.000616075
CNAG_01386	-0.833097	0.000619638
CNAG_05161	-0.521919	0.000633317
CNAG_02799	-0.670117	0.000668958
CNAG_05599	-0.513583	0.000674471
CNAG_02683	-0.503062	0.000685194
CNAG_03179	-1.42742	0.000718346
CNAG_06149	-0.586772	0.00072103
CNAG_04849	-0.501909	0.000725757
CNAG_00710	-0.563914	0.000752263
CNAG_04013	-0.508515	0.000757011
CNAG_03465	-0.805446	0.000758618
CNAG_01571	-0.515618	0.000782534
CNAG_07602	-0.784512	0.000853681
CNAG_06374	-0.794126	0.000862699
CNAG_00291	-0.593529	0.000876913
CNAG_07009	-0.527581	0.00094048
CNAG_06105	-0.695971	0.000949513
CNAG_04673	-0.668956	0.000981467
CNAG_05287	-0.601209	0.000991355
CNAG_03504	-0.517648	0.00099263
CNAG_02862	-0.645692	0.00100652
CNAG_05806	-0.533465	0.00105382
CNAG_01032	-0.601822	0.001226
CNAG_06924	-0.518127	0.00125284
CNAG_00490	-0.525226	0.00126195
CNAG_02674	-0.514859	0.00127589
CNAG_06295	-0.53743	0.00129261
CNAG_05986	-1.42688	0.00132128
CNAG_03073	-0.609538	0.00141742
CNAG_01670	-0.51242	0.00142291
CNAG_01427	-0.781764	0.0014558
CNAG_04262	-0.570983	0.00146413
CNAG_07940	-0.564051	0.00163915
CNAG_00313	-0.522574	0.00174253
CNAG_06215	-0.509986	0.00183415
CNAG_04154	-0.842853	0.00184778
CNAG_01118	-0.755554	0.00186376
CNAG_03639	-0.529013	0.00187593
CNAG_02083	-0.684845	0.0018785
CNAG_02124	-0.505093	0.00190264
CNAG_01826	-0.508513	0.00195119
CNAG_02417	-0.566594	0.00198476
CNAG_03174	-0.511823	0.00208828
CNAG_02056	-0.819061	0.00211029
CNAG_01041	-0.682206	0.0022245
CNAG_07606	-0.804283	0.00231727
CNAG_05304	-0.689311	0.00244397
CNAG_02397	-0.595617	0.00248197
CNAG_06559	-0.5915	0.00248877
CNAG_07696	-0.778531	0.00248946
CNAG_05915	-0.990323	0.00250137
CNAG_06820	-0.52467	0.00252871
CNAG_05593	-0.582017	0.0025885
CNAG_05333	-0.735208	0.00262522
CNAG_07841	-1.08277	0.00313216
CNAG_05543	-0.721197	0.00314906
CNAG_03328	-0.560585	0.00333122
CNAG_06816	-0.643443	0.00344421
CNAG_03550	-0.586937	0.00359399
CNAG_04618	-0.520151	0.00368994
CNAG_02872	-1.32322	0.0041458
CNAG_03875	-0.53028	0.00421924
CNAG_02363	-0.515038	0.00425221
CNAG_01207	-0.600507	0.00426538
CNAG_00263	-0.527661	0.00443291
CNAG_02484	-0.786173	0.00457815

## Sheet: Activated in cdk8
genes	log2FoldChange	padj
CNAG_G418	9.17776	0
CNAG_05449	2.84235	1.719e-285
CNAG_04753	2.91871	2.10801e-175
CNAG_03759	2.35115	3.2872e-101
CNAG_03782	2.33916	1.01319e-99
CNAG_06294	2.56083	7.94419e-83
CNAG_02183	1.59125	1.02865e-74
CNAG_00247	1.90229	4.56738e-74
CNAG_06396	1.42954	3.21135e-64
CNAG_00587	2.3398	6.78239e-63
CNAG_06541	1.35022	4.1415e-61
CNAG_06578	1.27271	5.03151e-61
CNAG_02347	1.65614	9.49773e-57
CNAG_06020	1.63835	4.20549e-55
CNAG_00588	3.49195	3.09081e-51
CNAG_01683	1.76418	3.25631e-50
CNAG_00575	1.15516	5.97906e-46
CNAG_00141	1.50637	1.13829e-45
CNAG_03051	1.77431	1.18199e-43
CNAG_01939	1.49873	4.07228e-43
CNAG_00057	1.21337	6.71641e-43
CNAG_00597	1.95695	7.51041e-43
CNAG_04585	2.70759	1.10431e-38
CNAG_06623	1.19849	5.0368e-37
CNAG_00923	1.5441	5.84264e-37
CNAG_04943	1.85201	1.6963e-36
CNAG_06401	1.42415	7.05305e-35
CNAG_01611	1.31549	7.54921e-35
CNAG_07826	1.56036	4.38627e-34
CNAG_05547	1.28163	5.68373e-34
CNAG_00735	2.071	5.42614e-33
CNAG_06302	1.05827	7.47174e-33
CNAG_00315	1.1413	1.2907e-32
CNAG_03084	1.16925	1.5935e-32
CNAG_06493	1.22349	4.20371e-32
CNAG_03565	0.878992	2.08297e-31
CNAG_02751	0.838586	6.46956e-31
CNAG_05595	0.953524	1.35797e-30
CNAG_06718	1.60333	6.80539e-30
CNAG_04098	0.839461	8.4882e-30
CNAG_05181	0.905987	2.02788e-29
CNAG_04373	1.04296	3.95953e-29
CNAG_02864	1.257	1.62318e-28
CNAG_06672	1.67626	1.62318e-28
CNAG_02336	1.13079	2.11871e-28
CNAG_07747	1.09663	6.74651e-28
CNAG_00407	1.51253	1.41534e-27
CNAG_07574	1.18531	1.41534e-27
CNAG_06290	1.99252	1.21714e-26
CNAG_03713	1.56952	1.45333e-26
CNAG_06638	0.887523	3.41542e-26
CNAG_00539	1.24579	3.68045e-26
CNAG_03873	0.910269	1.69645e-25
CNAG_04631	1.10736	2.28118e-25
CNAG_04687	1.01942	2.38828e-25
CNAG_01919	0.93357	4.51678e-25
CNAG_03754	1.70673	2.00194e-24
CNAG_07940	1.18251	2.49091e-24
CNAG_05070	0.836744	1.02517e-23
CNAG_04891	1.56023	1.17054e-23
CNAG_03773	0.730997	4.59181e-23
CNAG_02701	0.979229	2.00048e-22
CNAG_00025	1.2033	4.93776e-22
CNAG_06388	1.018	5.66513e-22
CNAG_00644	0.789328	1.11205e-21
CNAG_03333	0.796659	1.9364e-21
CNAG_00474	1.19121	2.45016e-21
CNAG_05375	0.711668	3.72358e-20
CNAG_06853	0.917727	8.93969e-20
CNAG_02455	0.850471	8.9878e-20
CNAG_06800	0.704461	1.20444e-19
CNAG_00139	0.70883	1.21337e-19
CNAG_03485	0.819888	1.21337e-19
CNAG_04963	2.08783	1.21337e-19
CNAG_02539	0.977742	1.49689e-19
CNAG_01464	0.739478	1.81768e-19
CNAG_07856	1.08797	2.33461e-19
CNAG_03495	0.880367	2.37915e-19
CNAG_05685	1.04084	5.03567e-19
CNAG_01277	1.33628	1.05367e-18
CNAG_05683	0.655552	1.51029e-18
CNAG_06372	0.664437	1.5324e-18
CNAG_01558	0.699406	1.68234e-18
CNAG_01223	1.08346	3.39691e-18
CNAG_00904	2.06285	3.8249e-18
CNAG_05457	0.774481	4.92318e-18
CNAG_00586	1.0239	5.1304e-18
CNAG_06160	0.896647	5.1304e-18
CNAG_01925	1.45529	5.63992e-18
CNAG_01847	0.759066	5.68416e-18
CNAG_00826	1.08399	6.45893e-18
CNAG_03069	0.771535	6.71372e-18
CNAG_02986	0.931875	6.79916e-18
CNAG_00866	0.710053	1.28969e-17
CNAG_06668	0.745442	1.62101e-17
CNAG_03007	0.953781	2.07337e-17
CNAG_03142	0.717966	2.63817e-17
CNAG_01262	0.839991	4.99862e-17
CNAG_07314	0.924637	7.96688e-17
CNAG_03555	0.796484	9.70621e-17
CNAG_07344	0.949958	9.89067e-17
CNAG_05364	0.876424	1.10316e-16
CNAG_02942	0.761122	1.20688e-16
CNAG_00848	0.567804	1.68512e-16
CNAG_03838	1.02459	2.02136e-16
CNAG_03783	1.12681	3.50618e-16
CNAG_04657	0.820667	3.50618e-16
CNAG_00668	0.696541	4.33654e-16
CNAG_02659	1.45758	4.45573e-16
CNAG_04621	0.78137	7.45337e-16
CNAG_06897	0.994472	1.05206e-15
CNAG_07745	0.645721	1.06419e-15
CNAG_00091	0.675978	1.27335e-15
CNAG_01858	1.07908	1.30429e-15
CNAG_02182	0.866963	1.54481e-15
CNAG_03012	0.813983	2.41485e-15
CNAG_00707	0.83756	2.91718e-15
CNAG_00559	0.972772	3.16646e-15
CNAG_01047	0.805856	3.99691e-15
CNAG_06271	1.66807	5.07528e-15
CNAG_05982	0.907354	6.27876e-15
CNAG_04630	0.745275	6.42772e-15
CNAG_00699	2.08946	8.89601e-15
CNAG_02899	1.61191	8.89601e-15
CNAG_00363	0.664382	9.33061e-15
CNAG_06758	1.19407	1.16137e-14
CNAG_06291	0.781776	1.88694e-14
CNAG_00130	0.636644	1.91069e-14
CNAG_00776	1.11591	2.61315e-14
CNAG_00914	0.863641	3.49894e-14
CNAG_00791	1.01643	4.11165e-14
CNAG_02527	0.646967	7.14139e-14
CNAG_00915	0.894789	7.41507e-14
CNAG_02852	0.618758	1.16806e-13
CNAG_00522	0.582812	1.23741e-13
CNAG_04593	0.878614	1.47265e-13
CNAG_07801	0.659382	1.52326e-13
CNAG_02577	0.606291	1.64171e-13
CNAG_05154	0.753255	2.46676e-13
CNAG_00183	0.763918	2.60069e-13
CNAG_05544	0.646481	3.1883e-13
CNAG_06092	0.660396	3.72518e-13
CNAG_06759	0.600919	5.20183e-13
CNAG_01117	0.798533	5.43611e-13
CNAG_07641	1.20616	6.78924e-13
CNAG_00984	0.540437	7.12539e-13
CNAG_03143	0.57307	7.21231e-13
CNAG_02335	0.607072	1.26281e-12
CNAG_01493	0.649301	1.28671e-12
CNAG_02512	0.770395	1.53051e-12
CNAG_06935	0.602236	4.03835e-12
CNAG_04659	0.555158	5.59854e-12
CNAG_01102	0.506177	5.81561e-12
CNAG_04878	0.713292	5.93459e-12
CNAG_07463	0.872338	7.39947e-12
CNAG_03202	0.734316	1.00404e-11
CNAG_04507	0.706781	1.15811e-11
CNAG_03843	0.589438	1.49473e-11
CNAG_05155	0.573923	2.12197e-11
CNAG_06169	0.540495	3.06063e-11
CNAG_00399	0.802212	3.21707e-11
CNAG_06509	0.837925	3.55085e-11
CNAG_03774	0.66526	3.89911e-11
CNAG_01119	1.42388	5.13899e-11
CNAG_04773	0.992892	5.26327e-11
CNAG_00796	0.858168	5.2796e-11
CNAG_02044	0.999884	5.2796e-11
CNAG_07939	0.634038	6.11137e-11
CNAG_07541	0.589796	6.32547e-11
CNAG_06154	0.783314	6.61217e-11
CNAG_04656	0.72751	6.77404e-11
CNAG_04018	0.902079	9.01431e-11
CNAG_03433	0.640587	9.10283e-11
CNAG_06347	0.731195	9.38869e-11
CNAG_06334	0.657228	9.60118e-11
CNAG_00192	0.780546	1.02575e-10
CNAG_01803	0.854395	1.58218e-10
CNAG_00400	0.70319	1.61423e-10
CNAG_05835	0.859005	2.03471e-10
CNAG_03719	0.616314	2.18886e-10
CNAG_04680	0.55833	2.3301e-10
CNAG_06614	0.613325	2.54196e-10
CNAG_03265	0.686396	3.5887e-10
CNAG_05289	1.12556	3.63972e-10
CNAG_06577	0.524195	3.94918e-10
CNAG_05292	0.511519	4.68997e-10
CNAG_06999	0.662007	5.47812e-10
CNAG_03849	0.63414	6.39043e-10
CNAG_05173	0.595626	6.99131e-10
CNAG_02348	0.68974	7.67156e-10
CNAG_01150	0.549123	7.92683e-10
CNAG_00036	0.612999	9.04516e-10
CNAG_01004	0.836123	9.74705e-10
CNAG_04333	1.00552	1.00733e-09
CNAG_03385	1.41242	1.06673e-09
CNAG_00745	0.538371	1.39775e-09
CNAG_02184	1.66794	1.71723e-09
CNAG_00799	0.844583	1.73215e-09
CNAG_00896	0.997123	2.05427e-09
CNAG_04311	0.866235	2.1392e-09
CNAG_06909	0.639131	2.20899e-09
CNAG_01562	0.85142	3.13935e-09
CNAG_01533	0.612058	3.5715e-09
CNAG_07575	0.8789	3.71729e-09
CNAG_04564	0.515409	3.99598e-09
CNAG_05573	0.601129	6.19992e-09
CNAG_03671	0.979176	7.09093e-09
CNAG_06327	0.694962	7.29268e-09
CNAG_05387	0.881901	8.23596e-09
CNAG_03669	0.694375	8.8547e-09
CNAG_01988	0.620549	9.29671e-09
CNAG_06923	0.615542	1.0541e-08
CNAG_02684	0.626072	1.1193e-08
CNAG_00818	0.724855	1.49841e-08
CNAG_07630	0.5729	1.54368e-08
CNAG_00480	0.566796	1.81097e-08
CNAG_04992	0.583677	2.16387e-08
CNAG_00306	0.823558	2.2882e-08
CNAG_03856	0.730029	2.6703e-08
CNAG_02984	1.38878	2.93736e-08
CNAG_07625	0.738077	3.1386e-08
CNAG_03168	0.740423	4.93012e-08
CNAG_04861	0.911252	6.21303e-08
CNAG_06576	0.511584	6.56936e-08
CNAG_00039	0.642362	7.28716e-08
CNAG_04691	1.00301	7.37782e-08
CNAG_02226	0.579303	7.74456e-08
CNAG_03135	0.605111	8.5777e-08
CNAG_01074	0.968974	9.16795e-08
CNAG_07690	0.765786	9.84975e-08
CNAG_03872	0.513991	9.94048e-08
CNAG_00393	0.608106	1.51703e-07
CNAG_06309	0.768896	1.68504e-07
CNAG_00674	0.663797	2.49268e-07
CNAG_03085	1.47161	2.51559e-07
CNAG_02168	0.577136	3.17282e-07
CNAG_03498	0.860319	3.19943e-07
CNAG_04276	0.572121	3.8063e-07
CNAG_01645	0.852923	4.27153e-07
CNAG_03889	0.601293	4.96279e-07
CNAG_05697	0.624532	4.97242e-07
CNAG_01163	0.697165	5.66674e-07
CNAG_02225	0.683191	5.77075e-07
CNAG_05841	0.503647	6.25194e-07
CNAG_07597	0.791731	6.53547e-07
CNAG_06567	0.722437	6.97438e-07
CNAG_07874	1.45651	8.78274e-07
CNAG_01551	0.547467	9.82003e-07
CNAG_01846	0.50796	9.82003e-07
CNAG_03060	0.522024	9.85937e-07
CNAG_05939	0.502664	1.34656e-06
CNAG_03503	0.760187	1.60255e-06
CNAG_05182	0.61651	1.60789e-06
CNAG_07475	0.83127	1.63081e-06
CNAG_07756	0.956594	1.80742e-06
CNAG_00261	1.09962	2.14119e-06
CNAG_03946	0.552227	2.15907e-06
CNAG_06915	0.991408	2.15907e-06
CNAG_00107	0.558016	2.19049e-06
CNAG_02008	0.521132	2.68028e-06
CNAG_07898	0.920571	3.03268e-06
CNAG_04552	1.14867	3.09489e-06
CNAG_01681	0.584727	3.33888e-06
CNAG_05264	0.596665	3.60679e-06
CNAG_02930	0.614154	3.62502e-06
CNAG_03013	0.606354	3.85512e-06
CNAG_00077	0.603489	4.36137e-06
CNAG_00751	0.566108	5.0143e-06
CNAG_04903	0.506039	5.55082e-06
CNAG_05358	0.987849	5.56491e-06
CNAG_03991	0.525546	6.24901e-06
CNAG_05266	0.625795	6.24901e-06
CNAG_06189	1.07407	7.26727e-06
CNAG_01193	0.624324	7.38731e-06
CNAG_01231	0.557853	7.43821e-06
CNAG_01815	0.610669	1.01408e-05
CNAG_04675	0.568457	1.32653e-05
CNAG_02572	1.04693	1.52775e-05
CNAG_06588	0.575548	1.52831e-05
CNAG_05550	0.587817	1.90129e-05
CNAG_07406	1.08489	2.31591e-05
CNAG_06904	0.584132	2.51797e-05
CNAG_07415	0.650286	2.57373e-05
CNAG_02299	0.555751	2.93327e-05
CNAG_03600	0.567183	3.20204e-05
CNAG_03223	0.622944	3.23332e-05
CNAG_05244	0.721673	3.49932e-05
CNAG_02206	1.30077	3.66782e-05
CNAG_04877	0.605784	3.71287e-05
CNAG_03154	0.510491	4.42799e-05
CNAG_00079	0.586113	4.96134e-05
CNAG_03230	0.763394	5.00595e-05
CNAG_04615	0.512919	5.37682e-05
CNAG_00122	0.914381	5.69129e-05
CNAG_05785	0.926156	7.15968e-05
CNAG_05843	0.589007	7.88685e-05
CNAG_06827	0.54991	8.48687e-05
CNAG_05168	0.727084	8.81758e-05
CNAG_05279	0.911942	9.46953e-05
CNAG_03570	1.13569	0.000104626
CNAG_04092	0.662325	0.000104884
CNAG_01335	0.555929	0.000142838
CNAG_01949	0.545523	0.000147565
CNAG_05520	0.72368	0.000153195
CNAG_04178	0.624545	0.000155317
CNAG_00780	0.682763	0.000180135
CNAG_03733	0.647326	0.000184222
CNAG_03050	0.584873	0.000207077
CNAG_04592	0.653239	0.000225106
CNAG_03455	0.552266	0.000258793
CNAG_05760	0.691246	0.000287833
CNAG_04534	0.604949	0.000288751
CNAG_04869	0.626591	0.000307989
CNAG_01989	0.84174	0.00031737
CNAG_02776	0.556859	0.00031737
CNAG_02894	0.587601	0.000323391
CNAG_02602	0.606577	0.000330281
CNAG_04857	0.997589	0.000365687
CNAG_01500	1.07327	0.00045273
CNAG_00905	0.548798	0.000475557
CNAG_03519	0.728008	0.000484899
CNAG_01131	0.669593	0.000488226
CNAG_00498	0.501724	0.000551674
CNAG_00106	0.532742	0.000646509
CNAG_06795	0.627757	0.000687794
CNAG_06997	0.525823	0.000742919
CNAG_00800	0.54312	0.000787329
CNAG_00720	0.524456	0.000888363
CNAG_06889	0.962118	0.000889045
CNAG_07870	0.89579	0.000910953
CNAG_05377	0.696943	0.00108329
CNAG_06557	0.877123	0.00117623
CNAG_05426	0.708521	0.00119052
CNAG_06172	0.620301	0.0013053
CNAG_02863	0.979485	0.00149256
CNAG_05212	0.504327	0.00169725
CNAG_00908	0.600123	0.00186356
CNAG_00598	0.912498	0.00193632
CNAG_05092	1.01083	0.00201967
CNAG_05345	0.83582	0.00202045
CNAG_04660	0.743715	0.00220665
CNAG_01011	0.538198	0.00238841
CNAG_04148	0.57151	0.0024342
CNAG_04506	0.772937	0.00286949
CNAG_05002	0.595337	0.00326717
CNAG_03056	0.550205	0.00327729
CNAG_02554	0.508185	0.00354797
CNAG_04331	0.860473	0.00379797
CNAG_03384	0.692302	0.00443
CNAG_02525	0.554587	0.00451044
CNAG_04873	0.581407	0.0045456

## Sheet: Repressed in cdk8
genes	log2FoldChange	padj
CNAG_05075	-2.40434	7.69066e-137
CNAG_06086	-5.05622	1.83386e-115
CNAG_02386	-2.19016	2.03406e-100
CNAG_00979	-1.60959	4.29936e-100
CNAG_02775	-1.50321	8.36553e-77
CNAG_02777	-1.71604	2.84425e-64
CNAG_03716	-2.56132	2.55181e-56
CNAG_06628	-1.78964	3.13514e-52
CNAG_01577	-1.67329	2.39498e-40
CNAG_04584	-1.55254	1.0771e-37
CNAG_01675	-1.36778	5.94343e-33
CNAG_01980	-2.60966	9.86795e-33
CNAG_01239	-1.39813	9.06012e-32
CNAG_02449	-1.13877	1.22186e-31
CNAG_07862	-1.68643	2.63968e-31
CNAG_01263	-0.922086	1.07815e-29
CNAG_00876	-1.17014	2.02777e-28
CNAG_02799	-1.36936	2.81921e-27
CNAG_03552	-1.58344	1.75394e-26
CNAG_03746	-1.68763	2.49214e-26
CNAG_03328	-1.4599	1.49569e-24
CNAG_06917	-1.11955	2.62052e-24
CNAG_06785	-1.10077	1.20378e-23
CNAG_04280	-1.27174	2.63264e-23
CNAG_00331	-1.30603	2.32082e-22
CNAG_02690	-0.841747	3.53996e-22
CNAG_00537	-1.63322	3.39966e-21
CNAG_02489	-2.66583	4.39856e-21
CNAG_01019	-0.699542	4.70314e-21
CNAG_02516	-1.11396	6.26236e-21
CNAG_02541	-0.819511	8.91498e-20
CNAG_03974	-0.829896	1.1689e-19
CNAG_07334	-0.83511	1.37783e-19
CNAG_05653	-1.52592	3.85692e-19
CNAG_04308	-1.24728	4.95019e-18
CNAG_01023	-0.900824	1.17903e-17
CNAG_00702	-0.801414	5.82945e-17
CNAG_00165	-1.246	6.18187e-17
CNAG_03250	-0.859913	1.20688e-16
CNAG_01993	-1.50596	2.36364e-16
CNAG_02818	-1.01934	4.58991e-16
CNAG_06554	-0.747445	5.88798e-16
CNAG_06814	-1.3556	6.31989e-16
CNAG_05522	-0.849791	7.45337e-16
CNAG_06666	-0.611127	8.00861e-16
CNAG_06241	-1.07473	8.25585e-16
CNAG_00797	-0.807174	3.25498e-15
CNAG_02104	-1.03885	6.74117e-15
CNAG_05221	-0.928715	7.43902e-15
CNAG_00275	-0.833888	1.13845e-14
CNAG_00149	-0.944445	1.14594e-14
CNAG_00349	-1.76131	1.14594e-14
CNAG_04758	-1.95321	1.48935e-14
CNAG_02983	-0.95841	1.59042e-14
CNAG_06424	-0.845352	2.46118e-14
CNAG_00164	-0.788287	4.81419e-14
CNAG_05144	-1.3905	5.54503e-14
CNAG_05813	-1.09557	6.63294e-14
CNAG_01540	-1.00641	9.61308e-14
CNAG_04306	-0.957355	1.04958e-13
CNAG_00490	-0.837121	1.17394e-13
CNAG_02385	-1.22711	1.88383e-13
CNAG_03323	-0.945522	2.1163e-13
CNAG_05731	-0.907954	2.3635e-13
CNAG_01854	-0.843219	2.84977e-13
CNAG_04245	-1.02808	3.7132e-13
CNAG_04531	-0.712553	5.82408e-13
CNAG_03128	-1.26018	1.55362e-12
CNAG_06949	-1.21331	1.72571e-12
CNAG_06115	-1.34513	2.52938e-12
CNAG_04096	-1.56217	2.66314e-12
CNAG_05759	-0.968706	6.23867e-12
CNAG_01207	-1.02366	6.37937e-12
CNAG_03664	-0.679331	9.73617e-12
CNAG_02285	-0.802732	1.12507e-11
CNAG_05695	-0.610227	1.12677e-11
CNAG_03072	-0.671621	1.18427e-11
CNAG_02099	-0.957203	1.32544e-11
CNAG_05303	-2.0214	1.35148e-11
CNAG_03146	-0.740893	1.40252e-11
CNAG_04183	-0.880576	1.54062e-11
CNAG_01671	-1.32228	3.13988e-11
CNAG_04392	-0.832317	4.89303e-11
CNAG_03280	-0.823916	4.97376e-11
CNAG_05870	-0.74977	7.07769e-11
CNAG_02994	-0.728027	8.59071e-11
CNAG_00688	-0.841166	1.14713e-10
CNAG_04186	-0.726583	1.6795e-10
CNAG_06967	-0.64271	2.2908e-10
CNAG_06499	-0.731684	2.37628e-10
CNAG_02293	-0.738958	3.2805e-10
CNAG_04312	-0.594372	4.03785e-10
CNAG_00413	-0.686456	4.74184e-10
CNAG_06433	-0.776146	4.99406e-10
CNAG_00883	-0.725226	5.23215e-10
CNAG_04983	-0.692061	6.27013e-10
CNAG_00011	-0.659944	7.86797e-10
CNAG_06517	-0.933123	7.93417e-10
CNAG_00235	-1.0496	1.18969e-09
CNAG_03676	-0.649406	1.58061e-09
CNAG_07888	-0.525589	1.94912e-09
CNAG_01331	-0.641221	2.05427e-09
CNAG_03199	-0.828063	2.54277e-09
CNAG_02587	-0.763016	2.76665e-09
CNAG_02040	-1.55192	3.46945e-09
CNAG_03398	-0.826684	5.48192e-09
CNAG_06440	-0.659657	5.50401e-09
CNAG_03859	-0.636569	6.32589e-09
CNAG_00543	-0.707186	7.87541e-09
CNAG_04079	-0.688928	7.90681e-09
CNAG_01101	-0.705457	9.27162e-09
CNAG_06751	-0.56222	9.61214e-09
CNAG_05315	-0.903248	1.03609e-08
CNAG_06096	-0.652879	1.04576e-08
CNAG_00709	-0.723181	1.24213e-08
CNAG_03381	-1.03744	1.39097e-08
CNAG_04436	-0.623594	1.47117e-08
CNAG_03599	-0.938227	1.61886e-08
CNAG_01752	-0.763491	1.76443e-08
CNAG_00710	-0.679363	3.1386e-08
CNAG_04468	-1.03169	3.23527e-08
CNAG_01525	-0.861705	3.92766e-08
CNAG_03983	-0.609937	3.99773e-08
CNAG_01384	-0.753801	4.62147e-08
CNAG_06706	-0.990479	4.62147e-08
CNAG_05479	-1.09141	4.7743e-08
CNAG_02288	-1.07923	5.14334e-08
CNAG_04681	-0.784655	5.31222e-08
CNAG_06760	-0.695572	6.67516e-08
CNAG_03948	-0.565363	7.45776e-08
CNAG_04969	-0.68003	7.61579e-08
CNAG_06500	-0.91483	8.14776e-08
CNAG_04291	-0.756314	9.18829e-08
CNAG_02493	-0.562972	1.31701e-07
CNAG_03198	-0.629229	1.61916e-07
CNAG_02100	-0.781072	1.69096e-07
CNAG_00547	-0.528011	1.98288e-07
CNAG_02418	-0.651085	2.12897e-07
CNAG_00005	-1.03786	2.14545e-07
CNAG_05076	-0.61863	2.17267e-07
CNAG_06698	-0.78547	2.34419e-07
CNAG_01952	-0.650203	2.49268e-07
CNAG_04238	-1.00829	2.57279e-07
CNAG_03666	-0.728887	2.71063e-07
CNAG_02661	-0.645415	2.76895e-07
CNAG_06968	-0.648655	2.82618e-07
CNAG_05042	-1.10641	3.17748e-07
CNAG_05632	-0.603252	3.94046e-07
CNAG_02935	-0.584548	4.82544e-07
CNAG_02532	-1.05622	4.90234e-07
CNAG_04692	-0.882591	4.97003e-07
CNAG_01997	-0.630956	5.33821e-07
CNAG_01539	-0.602671	5.8002e-07
CNAG_02434	-0.705272	6.25194e-07
CNAG_07486	-0.545932	6.69072e-07
CNAG_06149	-0.709422	7.36378e-07
CNAG_06875	-0.571312	7.65009e-07
CNAG_04278	-0.816859	9.42645e-07
CNAG_06242	-0.738912	9.85937e-07
CNAG_02314	-0.866456	1.12635e-06
CNAG_02562	-0.941198	1.21263e-06
CNAG_07341	-0.798523	1.29456e-06
CNAG_00681	-0.967822	1.31654e-06
CNAG_06874	-0.595504	1.31654e-06
CNAG_01769	-0.58255	1.34656e-06
CNAG_05657	-0.793926	1.75263e-06
CNAG_06000	-0.557596	2.00801e-06
CNAG_03960	-0.532394	2.08549e-06
CNAG_05852	-0.516525	2.13828e-06
CNAG_05762	-0.618562	2.62711e-06
CNAG_03122	-0.600816	2.65533e-06
CNAG_02850	-0.889886	3.08399e-06
CNAG_07519	-0.520787	3.11037e-06
CNAG_06373	-0.991031	3.31214e-06
CNAG_07691	-0.686045	3.6622e-06
CNAG_06608	-0.917214	3.98908e-06
CNAG_05555	-0.533862	4.36713e-06
CNAG_00779	-0.54353	4.69924e-06
CNAG_04874	-1.17436	4.98108e-06
CNAG_00992	-0.554528	5.0143e-06
CNAG_04911	-0.683737	5.55082e-06
CNAG_04640	-0.676347	6.24901e-06
CNAG_04818	-0.567433	7.07604e-06
CNAG_01118	-0.877299	7.35684e-06
CNAG_04004	-0.530163	7.40946e-06
CNAG_01167	-0.652316	7.75356e-06
CNAG_05300	-0.846423	7.86629e-06
CNAG_06222	-0.553548	8.20312e-06
CNAG_06389	-1.38045	8.56614e-06
CNAG_04696	-0.84534	8.69178e-06
CNAG_04884	-0.543683	9.06096e-06
CNAG_03621	-0.502668	9.11739e-06
CNAG_00524	-0.584808	9.67549e-06
CNAG_06098	-0.53831	9.87384e-06
CNAG_05675	-0.645642	1.16537e-05
CNAG_06215	-0.581474	1.17315e-05
CNAG_05232	-0.532486	1.20954e-05
CNAG_02208	-0.694014	1.29454e-05
CNAG_00332	-0.536513	1.33681e-05
CNAG_00640	-0.524888	1.35499e-05
CNAG_01531	-0.545704	1.46304e-05
CNAG_07703	-0.642154	1.55306e-05
CNAG_03683	-0.713244	1.99278e-05
CNAG_04011	-0.533322	2.04046e-05
CNAG_02752	-0.500148	2.06298e-05
CNAG_06690	-0.559253	2.31591e-05
CNAG_05593	-0.650213	2.38096e-05
CNAG_00871	-0.640861	2.93327e-05
CNAG_07873	-0.549048	2.95873e-05
CNAG_04347	-0.577195	2.9731e-05
CNAG_01390	-0.623487	3.21198e-05
CNAG_02048	-0.508019	3.29157e-05
CNAG_00838	-0.606662	3.45702e-05
CNAG_00150	-0.584189	3.61123e-05
CNAG_06551	-0.619267	3.97202e-05
CNAG_01364	-0.512002	4.0604e-05
CNAG_06659	-0.500473	4.4766e-05
CNAG_05556	-0.519321	4.49973e-05
CNAG_00679	-0.521421	4.76731e-05
CNAG_01794	-0.786099	4.8698e-05
CNAG_05964	-0.709418	5.04319e-05
CNAG_01975	-0.637433	5.1238e-05
CNAG_03829	-0.545375	6.64237e-05
CNAG_01014	-0.715057	7.01136e-05
CNAG_03487	-0.662013	7.09579e-05
CNAG_06901	-0.592403	7.44922e-05
CNAG_06847	-0.535573	8.23021e-05
CNAG_07917	-0.538673	9.75757e-05
CNAG_06374	-0.786004	0.000104405
CNAG_02214	-0.599943	0.000105472
CNAG_06247	-0.605026	0.00011987
CNAG_05433	-0.614635	0.000136156
CNAG_01279	-0.559261	0.000139642
CNAG_01252	-0.622989	0.00014174
CNAG_05161	-0.507065	0.000146266
CNAG_02417	-0.582473	0.00015953
CNAG_06607	-0.577576	0.000161902
CNAG_02464	-0.525771	0.000163158
CNAG_03342	-0.543989	0.000184537
CNAG_01172	-0.523822	0.000204976
CNAG_03436	-0.519802	0.000211847
CNAG_06913	-0.750211	0.000223315
CNAG_01048	-0.538274	0.000233029
CNAG_02603	-0.657673	0.000253298
CNAG_05990	-0.595954	0.000260423
CNAG_04909	-0.756621	0.00027753
CNAG_03243	-0.587018	0.00029244
CNAG_01796	-0.500597	0.000295388
CNAG_04618	-0.534154	0.00031633
CNAG_03715	-0.905234	0.00032006
CNAG_01915	-1.12418	0.000367927
CNAG_04325	-0.565758	0.000490105
CNAG_02588	-0.830409	0.000536497
CNAG_00540	-0.796373	0.000620498
CNAG_03172	-0.640662	0.000691978
CNAG_02061	-0.631919	0.000728225
CNAG_05602	-0.62518	0.000769009
CNAG_01573	-0.557485	0.000787703
CNAG_00371	-0.572659	0.000830677
CNAG_00701	-0.573964	0.00084736
CNAG_07330	-0.645029	0.000898908
CNAG_03044	-0.949665	0.000942295
CNAG_04962	-0.503198	0.000950687
CNAG_03167	-0.725522	0.000984823
CNAG_04042	-0.513175	0.0011004
CNAG_01116	-0.569282	0.00115846
CNAG_07520	-0.657953	0.0012683
CNAG_05591	-0.531464	0.00131965
CNAG_02235	-0.906205	0.00132956
CNAG_02254	-0.531677	0.00163218
CNAG_05115	-0.595887	0.00170565
CNAG_06141	-0.674505	0.00179022
CNAG_01594	-0.622128	0.00181156
CNAG_04521	-0.579379	0.00185397
CNAG_01070	-0.843573	0.00201967
CNAG_05678	-0.524238	0.00222759
CNAG_03010	-0.590996	0.00236796
CNAG_02056	-0.619564	0.0025539
CNAG_00639	-0.505294	0.00261445
CNAG_02958	-0.523097	0.00277426
CNAG_07750	-0.673958	0.00289166
CNAG_02295	-0.53663	0.00301112
CNAG_00433	-0.67884	0.00304598
CNAG_00861	-0.602721	0.00324815
CNAG_04517	-0.568267	0.00336723
CNAG_01527	-0.761493	0.0033698
CNAG_07467	-0.563278	0.00351214
CNAG_02083	-0.550425	0.00377584
CNAG_04170	-0.617945	0.00379797
CNAG_07358	-0.555737	0.00381161
CNAG_00487	-0.699224	0.00381697
CNAG_06653	-0.534798	0.00419738
CNAG_04344	-0.600426	0.00454163
CNAG_05079	-0.863778	0.00457126
CNAG_03134	-0.554064	0.00457803
CNAG_06832	-0.592098	0.00476777
CNAG_00585	-0.644579	0.00478502
CNAG_06978	-0.668234	0.00481396
CNAG_05245	-0.755434	0.00491693

## Sheet: Activated in med13
genes	log2FoldChange	padj
CNAG_05449	2.88398	5.17479e-107
CNAG_03782	2.25835	5.05677e-75
CNAG_03910	3.02045	4.77722e-69
CNAG_00597	2.61736	2.96279e-62
CNAG_04753	2.35277	7.16634e-54
CNAG_01683	1.92932	9.15574e-46
CNAG_04585	2.27232	4.21527e-41
CNAG_00904	3.01209	8.0895e-41
CNAG_07826	1.93582	5.55326e-40
CNAG_06578	1.50494	6.04655e-38
CNAG_07874	3.03025	4.5785e-36
CNAG_04631	1.35379	2.50372e-35
CNAG_02347	1.56043	3.83056e-34
CNAG_06294	2.00992	7.51555e-33
CNAG_00826	1.48523	4.06062e-31
CNAG_00587	1.88246	6.13209e-29
CNAG_05547	1.56937	6.13209e-29
CNAG_00474	1.84951	1.10214e-28
CNAG_05685	1.25975	2.93522e-27
CNAG_05595	1.13668	2.21352e-26
CNAG_03124	1.38557	1.68863e-25
CNAG_03433	1.08499	1.72498e-25
CNAG_04963	1.94196	3.96006e-25
CNAG_00247	1.34955	4.76801e-25
CNAG_05785	1.88435	2.65256e-24
CNAG_00735	1.86784	3.76233e-24
CNAG_03759	1.08103	3.91202e-23
CNAG_06206	1.20909	3.99845e-23
CNAG_06541	0.955521	7.92135e-23
CNAG_04675	1.47439	2.69962e-22
CNAG_07912	2.7025	4.15636e-22
CNAG_03762	1.30126	6.32024e-22
CNAG_06863	1.87212	3.18423e-21
CNAG_00598	1.63327	4.22466e-21
CNAG_05070	0.83994	1.25254e-19
CNAG_06007	1.31501	2.06485e-19
CNAG_05387	1.32952	6.11723e-19
CNAG_05867	1.46052	8.0512e-19
CNAG_06020	1.11472	9.25441e-19
CNAG_04622	1.59191	2.03925e-18
CNAG_06758	1.64342	2.74746e-18
CNAG_03754	1.48135	2.96328e-18
CNAG_00699	2.40457	3.21226e-18
CNAG_02044	1.39229	3.21226e-18
CNAG_03964	1.40884	3.21226e-18
CNAG_03772	2.27878	4.49797e-18
CNAG_03012	1.05964	4.78243e-18
CNAG_07690	1.25699	1.45051e-17
CNAG_06290	1.71331	1.47645e-17
CNAG_01925	1.44956	2.43031e-17
CNAG_02183	0.822163	9.63562e-17
CNAG_00791	1.2218	1.20517e-16
CNAG_06672	1.42091	1.24394e-16
CNAG_00550	1.14273	3.62519e-16
CNAG_06318	1.09492	3.62519e-16
CNAG_01148	0.911207	3.9602e-16
CNAG_00588	2.16875	7.85253e-16
CNAG_00394	1.41324	1.20451e-15
CNAG_03084	0.948247	1.22852e-15
CNAG_07583	1.11133	1.22852e-15
CNAG_06396	1.29166	1.56528e-15
CNAG_00707	1.14887	2.73896e-15
CNAG_03624	1.09218	3.24356e-15
CNAG_04516	1.1813	4.29386e-15
CNAG_04142	1.44469	4.472e-15
CNAG_05375	0.774199	5.81532e-15
CNAG_03051	1.05298	7.75736e-15
CNAG_04147	1.29281	1.08074e-14
CNAG_06897	0.980172	1.08074e-14
CNAG_05913	0.905601	1.97407e-14
CNAG_00104	0.987144	2.82705e-14
CNAG_07415	1.17762	4.56438e-14
CNAG_07943	1.32795	4.57708e-14
CNAG_07625	0.995196	5.41162e-14
CNAG_06341	1.38401	9.76323e-14
CNAG_07575	1.17251	1.41516e-13
CNAG_03125	1.37611	2.27088e-13
CNAG_05835	1.01094	3.39757e-13
CNAG_06567	0.965272	3.95378e-13
CNAG_01877	0.748681	4.51261e-13
CNAG_03713	1.22059	5.62967e-13
CNAG_05755	1.29753	5.62967e-13
CNAG_06401	1.03086	5.65303e-13
CNAG_05290	1.25305	1.01584e-12
CNAG_06367	0.959224	1.13422e-12
CNAG_04694	0.814947	1.45138e-12
CNAG_03789	1.00381	2.11237e-12
CNAG_00539	1.00088	5.23653e-12
CNAG_06468	0.99409	6.62043e-12
CNAG_07567	1.10455	7.48097e-12
CNAG_02672	0.974892	9.58021e-12
CNAG_00896	1.14811	1.27483e-11
CNAG_05289	1.31336	1.33742e-11
CNAG_00141	0.843549	1.51508e-11
CNAG_03603	0.912691	1.66071e-11
CNAG_01231	0.863792	1.83239e-11
CNAG_00559	0.862129	3.26396e-11
CNAG_04222	1.05423	3.47133e-11
CNAG_02093	0.776056	3.58508e-11
CNAG_00359	0.945875	4.03649e-11
CNAG_00818	0.941056	5.32095e-11
CNAG_05757	1.44188	7.77257e-11
CNAG_06346	1.01718	7.90149e-11
CNAG_02382	0.918895	8.19882e-11
CNAG_04053	1.03381	1.26862e-10
CNAG_01236	0.838594	1.49377e-10
CNAG_04571	1.0975	1.50804e-10
CNAG_00603	1.08185	1.65673e-10
CNAG_03817	1.07055	1.90288e-10
CNAG_05884	1.00137	1.95249e-10
CNAG_03346	1.0237	2.32988e-10
CNAG_04298	1.0004	2.72477e-10
CNAG_00057	0.894349	3.42417e-10
CNAG_04348	1.04275	3.4529e-10
CNAG_03975	0.871494	4.05912e-10
CNAG_01898	1.06148	4.99776e-10
CNAG_06126	1.1409	5.56505e-10
CNAG_04062	0.841287	6.01309e-10
CNAG_06963	1.04377	6.49319e-10
CNAG_06623	0.826584	7.98188e-10
CNAG_05402	0.877379	8.82648e-10
CNAG_00720	0.958607	1.14937e-09
CNAG_00441	0.662116	1.37099e-09
CNAG_04951	0.655387	1.46862e-09
CNAG_00764	0.81729	1.5321e-09
CNAG_06535	0.896208	1.54544e-09
CNAG_00166	0.880832	1.63006e-09
CNAG_00796	0.932641	1.64816e-09
CNAG_06916	1.35211	1.73938e-09
CNAG_07362	0.933959	1.98911e-09
CNAG_03454	1.87337	2.4696e-09
CNAG_01594	1.05462	2.68385e-09
CNAG_04837	1.8949	3.01569e-09
CNAG_04376	0.917852	3.18191e-09
CNAG_02209	0.674892	4.29423e-09
CNAG_03123	0.731162	6.65701e-09
CNAG_00306	1.02862	7.03441e-09
CNAG_00923	0.857319	8.21698e-09
CNAG_02378	0.674924	8.21698e-09
CNAG_00455	0.860853	8.63164e-09
CNAG_05227	0.755489	8.80631e-09
CNAG_03897	0.819901	9.22404e-09
CNAG_01735	0.978086	1.01524e-08
CNAG_01600	0.721394	1.0183e-08
CNAG_06472	0.816201	1.18987e-08
CNAG_06741	0.979323	1.18987e-08
CNAG_07463	0.856141	1.18987e-08
CNAG_05278	1.74359	1.34589e-08
CNAG_00142	0.875567	1.43282e-08
CNAG_01131	1.04021	1.43282e-08
CNAG_06302	0.782312	1.46476e-08
CNAG_02455	0.571275	1.47774e-08
CNAG_06914	0.835426	1.50296e-08
CNAG_06764	0.594835	1.59851e-08
CNAG_05229	0.739979	2.02281e-08
CNAG_05401	0.920513	2.21556e-08
CNAG_03231	1.4639	2.26356e-08
CNAG_06932	1.58326	2.40864e-08
CNAG_00706	0.682286	2.41351e-08
CNAG_06383	1.03524	2.87952e-08
CNAG_01132	0.876859	2.91248e-08
CNAG_01354	0.957815	2.91248e-08
CNAG_01551	0.563128	2.91248e-08
CNAG_06948	0.825296	2.91248e-08
CNAG_01982	0.784588	3.01857e-08
CNAG_02659	1.05313	3.27263e-08
CNAG_05627	0.856057	3.45432e-08
CNAG_03064	0.930346	3.53652e-08
CNAG_04037	0.780096	3.6168e-08
CNAG_01995	1.08458	3.63241e-08
CNAG_03136	0.595094	3.75569e-08
CNAG_05177	0.915819	3.75569e-08
CNAG_01608	0.973395	3.98749e-08
CNAG_01187	0.730718	4.15811e-08
CNAG_06127	0.684449	4.15811e-08
CNAG_07641	1.05659	4.20154e-08
CNAG_03001	0.733275	4.40713e-08
CNAG_00674	0.747997	4.58675e-08
CNAG_00068	0.853917	4.70037e-08
CNAG_00259	0.839591	4.87818e-08
CNAG_07572	0.698958	4.94976e-08
CNAG_04657	0.734787	5.50825e-08
CNAG_00513	0.970725	6.34101e-08
CNAG_05515	0.783159	6.47047e-08
CNAG_04905	0.782768	6.49771e-08
CNAG_04072	0.890102	6.82884e-08
CNAG_06865	0.763047	7.44261e-08
CNAG_01117	0.506059	7.70519e-08
CNAG_05154	0.776177	7.71296e-08
CNAG_04517	0.891948	8.13597e-08
CNAG_07856	0.769643	8.1677e-08
CNAG_00399	0.724247	8.26794e-08
CNAG_05457	0.689814	8.50469e-08
CNAG_01553	0.528286	8.77194e-08
CNAG_06228	0.765571	8.85755e-08
CNAG_03878	0.749173	8.93484e-08
CNAG_02034	0.917298	9.00203e-08
CNAG_00192	0.718499	9.5183e-08
CNAG_01847	0.59398	9.83946e-08
CNAG_01639	0.602247	1.10635e-07
CNAG_01179	0.766515	1.11402e-07
CNAG_02539	0.694811	1.13695e-07
CNAG_03724	0.837141	1.16545e-07
CNAG_05590	0.693063	1.31927e-07
CNAG_06493	0.704477	1.4238e-07
CNAG_01593	0.678899	1.59547e-07
CNAG_05228	0.713569	1.65875e-07
CNAG_03300	0.65935	1.84275e-07
CNAG_00845	0.805825	1.87646e-07
CNAG_06766	0.749679	1.87646e-07
CNAG_05473	0.826448	2.08258e-07
CNAG_07878	0.873628	2.17282e-07
CNAG_05535	0.654802	2.34282e-07
CNAG_02226	0.638345	2.60665e-07
CNAG_03602	0.786431	2.61554e-07
CNAG_04395	0.819667	3.16892e-07
CNAG_05371	0.775151	3.22085e-07
CNAG_04259	0.740127	3.30843e-07
CNAG_06534	0.593043	3.38204e-07
CNAG_01277	0.903288	3.38795e-07
CNAG_01168	0.509663	3.39009e-07
CNAG_03387	1.35433	3.40991e-07
CNAG_05360	0.875951	3.44718e-07
CNAG_01812	0.667492	3.46473e-07
CNAG_03719	0.625583	3.46473e-07
CNAG_04324	0.858101	3.46473e-07
CNAG_06163	0.674379	3.5372e-07
CNAG_02225	0.683016	3.72643e-07
CNAG_07536	0.797915	4.60567e-07
CNAG_07406	1.31188	4.79954e-07
CNAG_02733	1.16725	5.02415e-07
CNAG_02502	0.781619	5.26083e-07
CNAG_01140	0.691015	5.295e-07
CNAG_01902	0.522579	5.30344e-07
CNAG_04582	0.950387	5.30661e-07
CNAG_02852	0.553548	5.39882e-07
CNAG_06327	0.75807	5.83053e-07
CNAG_04861	0.969223	5.87533e-07
CNAG_03921	0.927582	6.32511e-07
CNAG_02011	0.78834	6.34956e-07
CNAG_07413	0.799608	6.55212e-07
CNAG_07632	0.70368	6.55212e-07
CNAG_07609	0.674715	6.63447e-07
CNAG_03398	0.767802	6.70309e-07
CNAG_00418	0.608404	6.97772e-07
CNAG_01781	0.918335	7.30803e-07
CNAG_01163	0.856893	8.03089e-07
CNAG_00086	0.799633	8.83513e-07
CNAG_03856	0.756529	9.13035e-07
CNAG_01310	0.759678	1.02689e-06
CNAG_05999	0.655009	1.04106e-06
CNAG_03498	0.87021	1.04687e-06
CNAG_06889	1.06234	1.12437e-06
CNAG_00775	0.67348	1.23043e-06
CNAG_06363	0.663261	1.23934e-06
CNAG_05181	0.585867	1.27582e-06
CNAG_00827	1.38469	1.29885e-06
CNAG_02714	0.594152	1.30264e-06
CNAG_07494	0.8516	1.38613e-06
CNAG_05429	0.872075	1.52142e-06
CNAG_01949	0.745728	1.55153e-06
CNAG_00701	0.832233	1.77781e-06
CNAG_01397	0.502767	1.78508e-06
CNAG_02899	1.27838	1.78508e-06
CNAG_02336	0.634807	1.79007e-06
CNAG_03915	0.852418	1.89608e-06
CNAG_01729	0.628525	2.01812e-06
CNAG_04064	0.794303	2.09382e-06
CNAG_00822	0.510934	2.11011e-06
CNAG_02800	0.539888	2.11011e-06
CNAG_06340	0.707269	2.148e-06
CNAG_00780	1.07312	2.1615e-06
CNAG_06005	0.576267	2.25789e-06
CNAG_07747	0.575272	2.30118e-06
CNAG_01810	0.926727	2.35821e-06
CNAG_00021	0.64583	2.36782e-06
CNAG_06935	0.641588	2.57065e-06
CNAG_02984	1.27077	2.77881e-06
CNAG_06324	1.10322	2.79919e-06
CNAG_01596	0.65381	2.86772e-06
CNAG_02106	0.562201	2.88585e-06
CNAG_02317	0.767089	2.90522e-06
CNAG_03018	0.881277	3.02419e-06
CNAG_02454	0.688001	3.05004e-06
CNAG_03634	0.564502	3.11973e-06
CNAG_02749	0.759624	3.72995e-06
CNAG_05976	0.509261	3.75278e-06
CNAG_02720	0.729071	4.01115e-06
CNAG_04802	0.641205	4.11054e-06
CNAG_02184	1.42908	4.41535e-06
CNAG_07540	0.600704	4.52817e-06
CNAG_03519	0.85326	4.57368e-06
CNAG_01119	0.788827	4.62051e-06
CNAG_00250	0.848425	4.88632e-06
CNAG_04175	0.724752	4.91628e-06
CNAG_02195	0.675155	5.01059e-06
CNAG_07864	0.636522	5.2355e-06
CNAG_05914	0.931244	5.30661e-06
CNAG_07830	0.626287	5.50778e-06
CNAG_04580	0.780791	5.68399e-06
CNAG_06277	0.642587	5.87982e-06
CNAG_03954	0.712748	6.06243e-06
CNAG_05520	0.830468	6.23951e-06
CNAG_03284	0.800925	6.57049e-06
CNAG_05381	1.20482	6.57049e-06
CNAG_00429	0.722384	6.8239e-06
CNAG_07574	0.686809	6.90581e-06
CNAG_01404	0.595522	8.10012e-06
CNAG_03645	0.660393	8.47603e-06
CNAG_02204	0.66396	8.98457e-06
CNAG_05550	0.654143	9.09382e-06
CNAG_06708	0.963173	9.27873e-06
CNAG_00393	0.541143	9.687e-06
CNAG_05789	0.719785	9.89611e-06
CNAG_00815	0.624773	1.03044e-05
CNAG_04603	0.987446	1.09293e-05
CNAG_00846	0.705388	1.18526e-05
CNAG_05929	0.899301	1.20138e-05
CNAG_04178	0.684549	1.20946e-05
CNAG_01566	0.915393	1.36875e-05
CNAG_05828	0.500045	1.42372e-05
CNAG_03302	0.671878	1.44697e-05
CNAG_02930	0.617988	1.52045e-05
CNAG_01104	0.520446	1.52892e-05
CNAG_03873	0.700349	1.58455e-05
CNAG_07908	0.624629	1.62273e-05
CNAG_03205	0.752213	1.6252e-05
CNAG_02960	0.632889	1.68583e-05
CNAG_04035	0.544741	1.73811e-05
CNAG_01171	0.832042	1.76721e-05
CNAG_02060	1.25975	1.79678e-05
CNAG_06997	0.758828	2.04723e-05
CNAG_00680	0.960238	2.04762e-05
CNAG_01603	0.50046	2.07015e-05
CNAG_03061	0.815896	2.08342e-05
CNAG_05697	0.65098	2.28963e-05
CNAG_02840	0.811184	2.45952e-05
CNAG_04044	0.659626	2.46309e-05
CNAG_01123	0.670268	2.5097e-05
CNAG_03474	1.21226	2.5097e-05
CNAG_05324	1.05529	2.5811e-05
CNAG_03951	0.586461	2.61372e-05
CNAG_06798	0.621628	2.67396e-05
CNAG_00607	0.69348	2.68562e-05
CNAG_03513	0.666346	2.71121e-05
CNAG_04539	0.59112	2.90673e-05
CNAG_06583	0.858994	2.90673e-05
CNAG_07672	0.531488	3.00037e-05
CNAG_02758	1.2336	3.01621e-05
CNAG_01983	0.622343	3.05013e-05
CNAG_06930	0.617397	3.05649e-05
CNAG_01907	1.11391	3.07323e-05
CNAG_01437	0.668135	3.15006e-05
CNAG_03503	0.705491	3.43024e-05
CNAG_05392	0.706036	3.57361e-05
CNAG_04574	0.640086	3.69764e-05
CNAG_01665	0.637541	3.81428e-05
CNAG_01564	0.545055	3.88324e-05
CNAG_05312	0.73145	3.8896e-05
CNAG_04367	0.878735	3.92054e-05
CNAG_04217	0.862287	4.06268e-05
CNAG_07693	0.956183	4.24691e-05
CNAG_02982	0.663474	4.27344e-05
CNAG_05144	0.832161	4.39447e-05
CNAG_01047	0.618582	4.41084e-05
CNAG_05299	0.799244	4.7073e-05
CNAG_05085	0.604207	4.92599e-05
CNAG_02437	0.657716	5.41774e-05
CNAG_01815	0.569328	5.89506e-05
CNAG_04136	0.55175	5.91285e-05
CNAG_00809	0.777603	6.20289e-05
CNAG_06684	0.571008	6.31447e-05
CNAG_03148	0.687553	6.49327e-05
CNAG_01687	0.531076	6.5131e-05
CNAG_03310	0.755004	6.58234e-05
CNAG_03069	0.500227	6.58404e-05
CNAG_00506	0.573527	6.97906e-05
CNAG_03295	1.21536	7.64092e-05
CNAG_01814	0.550378	7.68944e-05
CNAG_07752	0.537449	7.68944e-05
CNAG_00762	0.663885	7.72011e-05
CNAG_05982	0.559907	7.72193e-05
CNAG_00730	0.661293	7.7231e-05
CNAG_01611	0.5135	7.96599e-05
CNAG_02008	0.533669	7.96599e-05
CNAG_00675	0.555981	7.98681e-05
CNAG_04869	0.777608	8.05988e-05
CNAG_05773	0.638091	8.15187e-05
CNAG_01468	0.785489	8.35461e-05
CNAG_07465	0.53348	8.56302e-05
CNAG_00333	0.569767	8.57522e-05
CNAG_03855	0.691684	8.75714e-05
CNAG_01715	0.622868	9.23983e-05
CNAG_04534	0.673382	9.36078e-05
CNAG_03293	0.585034	9.54023e-05
CNAG_05863	0.799415	9.54023e-05
CNAG_01390	0.548286	9.58131e-05
CNAG_04729	0.546874	9.63877e-05
CNAG_00406	0.721107	9.93881e-05
CNAG_03675	0.693719	9.97327e-05
CNAG_07684	1.10614	0.00010597
CNAG_04296	0.582614	0.000112012
CNAG_06033	0.660076	0.000112012
CNAG_06757	0.893596	0.000116624
CNAG_03177	0.564821	0.000117188
CNAG_02759	0.831309	0.000120229
CNAG_02299	0.537147	0.000121643
CNAG_04590	0.884993	0.000135113
CNAG_03129	0.654375	0.000137222
CNAG_01500	1.20664	0.0001377
CNAG_00449	0.528339	0.000138755
CNAG_05358	0.893824	0.000143972
CNAG_03673	0.523714	0.000146147
CNAG_03374	0.869395	0.000149483
CNAG_06347	0.567344	0.000151106
CNAG_04633	0.662086	0.000151485
CNAG_00076	0.551535	0.000156899
CNAG_04311	0.639908	0.000169111
CNAG_04867	0.640656	0.000169838
CNAG_03354	0.55045	0.000185325
CNAG_01441	0.759592	0.000189775
CNAG_03341	0.79118	0.000203968
CNAG_00025	0.561382	0.000219436
CNAG_01379	0.633183	0.000224953
CNAG_00423	0.992362	0.000235072
CNAG_05801	0.718761	0.000237233
CNAG_04365	0.584919	0.00024557
CNAG_03085	1.18509	0.000251419
CNAG_01856	0.601283	0.00025568
CNAG_03783	0.569594	0.000256028
CNAG_03050	0.610456	0.000257397
CNAG_00099	0.791412	0.000271646
CNAG_05591	0.658696	0.000279773
CNAG_07491	0.814253	0.000290251
CNAG_04742	0.800613	0.000291512
CNAG_01959	0.844364	0.000300796
CNAG_01629	0.556101	0.000309636
CNAG_03168	0.571944	0.000310502
CNAG_05138	0.691336	0.000321361
CNAG_04215	0.571395	0.000324281
CNAG_05843	0.595038	0.000329249
CNAG_02553	0.77219	0.000337084
CNAG_03046	0.633863	0.000358804
CNAG_03058	0.530138	0.000359273
CNAG_03230	0.821902	0.00036481
CNAG_04552	1.0191	0.000369585
CNAG_01004	0.545591	0.000369912
CNAG_00899	0.535433	0.000384029
CNAG_01681	0.522834	0.000386716
CNAG_01524	0.540228	0.00038722
CNAG_06687	0.5847	0.000409995
CNAG_03822	0.639295	0.00041508
CNAG_02406	0.749359	0.000425996
CNAG_04148	0.769534	0.000441014
CNAG_03135	0.523542	0.000446995
CNAG_01335	0.659537	0.000468133
CNAG_04026	0.639399	0.00046883
CNAG_02193	0.791138	0.000471743
CNAG_07635	0.768258	0.000474667
CNAG_01498	0.707885	0.00048269
CNAG_05683	0.540745	0.00048269
CNAG_02322	0.53387	0.000491191
CNAG_04708	0.542016	0.000502715
CNAG_04093	0.764499	0.000538039
CNAG_03246	0.639715	0.000545289
CNAG_03570	1.07331	0.000552902
CNAG_07626	0.547695	0.000559886
CNAG_02572	0.941092	0.000570596
CNAG_05544	0.546973	0.000572302
CNAG_07453	0.562186	0.000572302
CNAG_06147	0.713141	0.000572435
CNAG_07537	0.622268	0.000577643
CNAG_06491	0.684624	0.000577687
CNAG_01653	1.11949	0.000611579
CNAG_NAT	1.01943	0.00061198
CNAG_01296	0.551268	0.000625685
CNAG_04323	0.557557	0.00063501
CNAG_02328	0.650564	0.000638984
CNAG_02033	0.654698	0.00064126
CNAG_04635	0.609875	0.00064126
CNAG_03184	0.667808	0.000664831
CNAG_05170	0.717045	0.000709868
CNAG_00261	0.617501	0.000717772
CNAG_07448	0.985092	0.000745846
CNAG_03669	0.502551	0.00076799
CNAG_06141	0.645216	0.000776407
CNAG_06352	0.644315	0.000849205
CNAG_03385	1.04487	0.000853972
CNAG_02740	0.586226	0.000886677
CNAG_02101	0.597308	0.000897982
CNAG_05904	0.51097	0.000943039
CNAG_03237	0.671295	0.00097454
CNAG_04756	0.586761	0.000981507
CNAG_02916	0.638434	0.00102331
CNAG_00776	0.605524	0.00102717
CNAG_06448	0.796326	0.00103011
CNAG_06273	0.569969	0.0010616
CNAG_06408	0.772983	0.00109592
CNAG_04593	0.520565	0.00110231
CNAG_05024	0.56857	0.00111416
CNAG_04085	0.617727	0.00112796
CNAG_01562	0.593533	0.00115494
CNAG_01138	0.518742	0.00116571
CNAG_07657	0.529921	0.0012714
CNAG_01438	0.744056	0.00129434
CNAG_03383	0.532648	0.00134524
CNAG_03539	0.975694	0.0013675
CNAG_02561	0.705625	0.00138581
CNAG_07464	0.731541	0.00143048
CNAG_05417	0.638627	0.00144621
CNAG_00023	1.0714	0.00146602
CNAG_01233	0.617078	0.00152423
CNAG_03453	0.778536	0.00156921
CNAG_00106	0.593856	0.00157981
CNAG_00765	0.564889	0.00164031
CNAG_03340	0.92372	0.00172333
CNAG_02159	0.578623	0.0017435
CNAG_07535	0.506446	0.00177629
CNAG_00268	0.514071	0.00185957
CNAG_05086	0.526024	0.00189014
CNAG_00647	0.535445	0.00191103
CNAG_00726	1.04478	0.00200319
CNAG_01909	0.664407	0.00203585
CNAG_07421	0.789437	0.00206826
CNAG_04943	0.743135	0.00207533
CNAG_06557	0.87787	0.00211659
CNAG_01756	0.504973	0.00212916
CNAG_01757	0.857242	0.00214151
CNAG_07311	0.517969	0.00224663
CNAG_07735	0.503464	0.0024002
CNAG_06568	0.570555	0.00249734
CNAG_05854	0.604231	0.00252109
CNAG_03143	0.514164	0.00260346
CNAG_04680	0.550936	0.0026068
CNAG_06931	0.61736	0.00270931
CNAG_04287	0.501252	0.00273112
CNAG_02578	0.598502	0.0028006
CNAG_01268	0.94373	0.00296478
CNAG_05769	0.560768	0.00296678
CNAG_02706	1.00037	0.00300951
CNAG_02517	0.813193	0.00305065
CNAG_07681	0.716579	0.00332801
CNAG_04474	0.593593	0.00366107
CNAG_04661	0.882878	0.00370878
CNAG_00613	0.561887	0.00380116
CNAG_06271	0.844967	0.00381914
CNAG_01499	0.597615	0.00384601
CNAG_00172	0.795659	0.00395387
CNAG_01497	0.589797	0.00411501
CNAG_03654	0.616559	0.00412614
CNAG_06203	0.772286	0.00450236
CNAG_05433	0.538253	0.00461161
CNAG_07407	0.692218	0.00461753
CNAG_02804	0.549252	0.0046546
CNAG_07387	0.557215	0.00477445
CNAG_04535	0.659235	0.00480119

## Sheet: Repressed in med13
genes	log2FoldChange	padj
CNAG_00979	-1.15489	1.28868e-43
CNAG_06785	-1.32965	4.43933e-34
CNAG_02386	-1.35653	1.98949e-24
CNAG_01263	-0.959521	3.89748e-24
CNAG_02775	-0.937304	3.91202e-23
CNAG_05212	-2.00904	5.30597e-22
CNAG_07819	-2.01863	3.21226e-18
CNAG_03746	-1.41736	1.00668e-16
CNAG_06666	-0.755747	1.10926e-16
CNAG_02541	-0.875174	2.40608e-16
CNAG_06554	-0.86974	3.94349e-15
CNAG_02104	-1.16202	7.29615e-14
CNAG_02282	-0.75629	9.55428e-14
CNAG_06156	-0.910557	1.02537e-13
CNAG_00413	-0.91233	4.23493e-13
CNAG_04746	-0.780347	7.6253e-13
CNAG_01913	-1.19707	1.69307e-12
CNAG_00883	-1.06749	2.90278e-12
CNAG_05075	-1.00192	2.94941e-12
CNAG_03769	-0.704158	6.92194e-12
CNAG_07862	-1.01266	1.1963e-11
CNAG_00011	-0.774514	1.36683e-11
CNAG_07600	-0.730571	1.51508e-11
CNAG_06875	-0.840265	4.4516e-11
CNAG_02188	-0.816226	6.79288e-11
CNAG_07334	-0.635253	6.98056e-11
CNAG_03228	-1.12666	1.57947e-10
CNAG_02681	-0.676028	2.14801e-10
CNAG_05303	-1.69358	4.44956e-10
CNAG_04027	-1.21408	4.96009e-10
CNAG_07533	-0.870614	5.62332e-10
CNAG_06835	-0.872181	6.28371e-10
CNAG_01014	-1.23864	6.77036e-10
CNAG_02603	-1.26876	8.76158e-10
CNAG_02690	-0.733055	9.06273e-10
CNAG_02542	-0.704035	9.10711e-10
CNAG_03250	-0.705307	1.25505e-09
CNAG_04108	-0.818458	1.37099e-09
CNAG_04265	-0.643068	1.98911e-09
CNAG_02041	-0.976783	2.26721e-09
CNAG_00264	-0.51779	3.56786e-09
CNAG_01048	-0.917878	3.75752e-09
CNAG_00287	-0.521407	4.13377e-09
CNAG_04531	-0.548799	4.66182e-09
CNAG_04594	-0.778366	6.32172e-09
CNAG_00349	-1.36034	7.83926e-09
CNAG_02799	-0.806869	8.21698e-09
CNAG_05487	-1.5339	8.67811e-09
CNAG_04688	-0.767706	8.74353e-09
CNAG_02264	-0.781517	9.22404e-09
CNAG_00696	-0.606193	1.47352e-08
CNAG_00688	-0.818686	1.50296e-08
CNAG_03128	-1.08641	2.33114e-08
CNAG_02587	-0.778163	2.82255e-08
CNAG_05731	-0.811677	2.82255e-08
CNAG_01860	-0.736844	2.91248e-08
CNAG_04638	-1.05233	2.91397e-08
CNAG_03199	-0.899458	3.35054e-08
CNAG_01239	-0.709228	3.90432e-08
CNAG_01529	-0.862465	4.15811e-08
CNAG_04042	-0.833377	4.30053e-08
CNAG_04874	-0.984919	4.56749e-08
CNAG_07822	-1.06387	4.94976e-08
CNAG_01540	-0.84625	5.08765e-08
CNAG_04167	-0.674736	5.27735e-08
CNAG_03446	-0.590672	5.40183e-08
CNAG_06139	-0.774738	5.58898e-08
CNAG_05698	-0.62281	5.90808e-08
CNAG_07594	-0.898012	6.32944e-08
CNAG_02004	-0.598426	6.42636e-08
CNAG_01803	-0.860743	6.61148e-08
CNAG_06821	-0.609865	1.12182e-07
CNAG_04889	-0.67713	1.35264e-07
CNAG_00275	-0.616123	1.43068e-07
CNAG_02424	-0.87579	1.63422e-07
CNAG_05479	-1.22729	1.87646e-07
CNAG_07347	-0.505439	2.26162e-07
CNAG_06628	-0.761605	2.75154e-07
CNAG_06115	-1.08201	2.94861e-07
CNAG_06632	-0.533125	3.20899e-07
CNAG_07335	-0.576276	3.20899e-07
CNAG_00876	-0.574473	3.43064e-07
CNAG_00663	-0.675462	3.54272e-07
CNAG_06801	-0.647111	3.79002e-07
CNAG_00797	-0.573003	4.51001e-07
CNAG_01652	-0.550111	4.51001e-07
CNAG_02549	-0.709458	5.01506e-07
CNAG_01370	-1.19413	5.38765e-07
CNAG_04466	-0.613787	6.15488e-07
CNAG_03865	-0.652669	6.1671e-07
CNAG_06566	-0.563746	6.21568e-07
CNAG_07338	-0.653402	6.82132e-07
CNAG_07691	-0.789197	7.02637e-07
CNAG_03874	-0.712649	7.30803e-07
CNAG_01675	-0.574718	1.01056e-06
CNAG_05723	-0.678444	1.09729e-06
CNAG_03716	-0.792288	1.16659e-06
CNAG_03146	-0.535663	1.2132e-06
CNAG_05496	-0.546307	1.23988e-06
CNAG_00691	-0.54334	1.25227e-06
CNAG_01242	-0.712855	1.3525e-06
CNAG_01922	-0.696159	1.38613e-06
CNAG_03664	-0.504301	1.5363e-06
CNAG_03685	-0.625512	1.8819e-06
CNAG_05818	-0.638805	2.0121e-06
CNAG_04658	-0.554899	2.04972e-06
CNAG_06659	-0.550088	2.24959e-06
CNAG_06298	-1.50925	2.43793e-06
CNAG_06977	-0.91471	2.51644e-06
CNAG_04757	-0.689295	2.66774e-06
CNAG_00981	-0.847273	2.73988e-06
CNAG_05653	-0.85886	2.84754e-06
CNAG_02057	-0.611483	2.87667e-06
CNAG_05640	-0.50058	3.053e-06
CNAG_01621	-0.522779	3.65598e-06
CNAG_00903	-0.644888	4.01115e-06
CNAG_02210	-0.562059	4.11054e-06
CNAG_03676	-0.539423	4.52817e-06
CNAG_06658	-0.775451	5.87528e-06
CNAG_05539	-0.524632	5.9358e-06
CNAG_01313	-0.537817	6.06243e-06
CNAG_05641	-0.690785	6.31684e-06
CNAG_02661	-0.59907	7.86501e-06
CNAG_05193	-0.584977	8.23178e-06
CNAG_04117	-0.524268	9.39846e-06
CNAG_06874	-0.605588	9.47726e-06
CNAG_02968	-0.942163	9.81493e-06
CNAG_03668	-0.593768	9.89732e-06
CNAG_02697	-0.649026	1.12464e-05
CNAG_06424	-0.5712	1.26582e-05
CNAG_03227	-0.796349	1.3583e-05
CNAG_03079	-0.733154	1.39324e-05
CNAG_05567	-0.52065	1.4355e-05
CNAG_02156	-0.572688	1.52082e-05
CNAG_02056	-0.933878	1.81382e-05
CNAG_04308	-0.670256	1.99985e-05
CNAG_06439	-0.509217	2.11243e-05
CNAG_07750	-0.993934	2.22653e-05
CNAG_00490	-0.524637	2.32491e-05
CNAG_03678	-0.664268	2.63983e-05
CNAG_01952	-0.583772	2.77734e-05
CNAG_05593	-0.693946	2.82924e-05
CNAG_05459	-0.530114	3.01621e-05
CNAG_07629	-0.501679	3.88195e-05
CNAG_06551	-0.607036	3.99635e-05
CNAG_07703	-0.654319	4.024e-05
CNAG_03552	-0.770998	4.08832e-05
CNAG_04186	-0.575039	4.16663e-05
CNAG_06616	-0.590419	4.88646e-05
CNAG_06698	-0.701336	5.38504e-05
CNAG_01671	-0.774743	6.59495e-05
CNAG_04280	-0.620006	8.17263e-05
CNAG_03738	-0.538107	8.48349e-05
CNAG_00249	-0.582706	8.72346e-05
CNAG_04681	-0.681586	9.10305e-05
CNAG_00839	-0.63372	9.13886e-05
CNAG_02516	-0.556537	9.36078e-05
CNAG_03896	-0.734858	9.75114e-05
CNAG_01295	-0.515857	9.98009e-05
CNAG_00487	-1.02166	0.000102424
CNAG_03280	-0.577407	0.000104157
CNAG_03465	-0.752024	0.000105404
CNAG_05253	-0.507491	0.000109393
CNAG_01769	-0.600877	0.000112012
CNAG_01252	-0.703494	0.000112512
CNAG_05632	-0.59896	0.000112512
CNAG_01691	-0.624755	0.000117838
CNAG_05820	-0.520894	0.000121959
CNAG_07405	-0.59635	0.000124285
CNAG_03550	-0.666157	0.00012874
CNAG_02107	-0.532673	0.000137399
CNAG_05221	-0.537288	0.000146938
CNAG_01527	-0.978339	0.000149483
CNAG_06247	-0.647716	0.000166915
CNAG_04041	-0.623876	0.000188507
CNAG_00843	-0.766252	0.000191078
CNAG_05915	-0.655558	0.000205894
CNAG_04959	-0.514859	0.000213859
CNAG_03381	-0.734591	0.000219025
CNAG_07365	-0.502106	0.000231333
CNAG_06374	-0.778127	0.000235949
CNAG_05258	-0.745719	0.000239937
CNAG_06373	-0.817348	0.000271991
CNAG_01019	-0.506576	0.000275756
CNAG_06727	-0.525509	0.000310502
CNAG_02288	-0.779658	0.000354595
CNAG_07479	-0.537276	0.000363237
CNAG_06912	-0.522453	0.000374042
CNAG_03530	-0.865132	0.000420969
CNAG_05472	-0.675643	0.000435549
CNAG_05870	-0.506431	0.000462568
CNAG_04272	-0.524679	0.000464317
CNAG_05807	-0.571907	0.0004671
CNAG_00515	-0.595507	0.000536433
CNAG_02070	-0.619648	0.000585493
CNAG_04183	-0.567227	0.000637645
CNAG_07358	-0.695075	0.000648975
CNAG_05042	-0.778501	0.000664193
CNAG_02694	-0.558305	0.000710964
CNAG_00414	-0.746157	0.000745846
CNAG_01118	-0.73798	0.000745846
CNAG_01207	-0.641127	0.000833889
CNAG_05109	-0.511602	0.000904996
CNAG_07348	-0.533424	0.000967737
CNAG_06026	-0.51475	0.00103011
CNAG_06695	-0.504948	0.0010911
CNAG_06816	-0.618703	0.00111205
CNAG_06771	-0.595903	0.00111343
CNAG_02040	-0.916075	0.00114552
CNAG_03492	-0.563565	0.00125565
CNAG_00440	-0.555063	0.00127364
CNAG_05334	-1.01309	0.00131054
CNAG_05859	-0.550299	0.00136071
CNAG_04245	-0.539117	0.00138581
CNAG_01980	-0.798135	0.00144621
CNAG_06652	-0.551249	0.00148097
CNAG_00639	-0.619195	0.00172991
CNAG_04618	-0.504125	0.00176801
CNAG_02862	-0.592764	0.00190782
CNAG_00537	-0.571027	0.00203087
CNAG_02132	-0.579228	0.00216565
CNAG_07501	-0.515977	0.00224663
CNAG_04096	-0.723244	0.00273218
CNAG_06149	-0.502599	0.00313143
CNAG_00165	-0.56865	0.00319214
CNAG_07500	-0.785532	0.00371455
CNAG_02327	-0.510328	0.00484258
CNAG_01969	-0.519271	0.00493216

## Sheet: Activated in med12
genes	log2FoldChange	padj
CNAG_05449	4.06186	6.92493e-270
CNAG_05256	3.64505	1.13936e-229
CNAG_03007	4.98243	2.62416e-198
CNAG_04753	3.98478	2.75967e-192
CNAG_02899	5.77903	2.44471e-189
CNAG_05002	4.51182	2.11708e-175
CNAG_06290	5.0385	8.9958e-162
CNAG_00474	3.57711	4.16427e-156
CNAG_03498	4.00417	1.1605e-145
CNAG_05258	4.23329	6.00934e-130
CNAG_04459	3.42922	1.14957e-128
CNAG_06363	3.24593	3.83486e-128
CNAG_06529	3.44522	8.01151e-121
CNAG_05092	7.91113	2.08904e-119
CNAG_02986	2.68885	5.54129e-117
CNAG_06154	2.77228	2.39474e-116
CNAG_03128	3.35027	6.10186e-115
CNAG_02574	3.62846	1.05859e-114
CNAG_06853	2.69573	1.27374e-111
CNAG_07747	2.74702	2.03346e-111
CNAG_00321	3.86209	2.21206e-99
CNAG_03830	3.92158	5.24073e-98
CNAG_04363	4.47384	1.10729e-89
CNAG_07124	4.10509	7.54851e-89
CNAG_02691	2.88841	3.40763e-88
CNAG_03650	3.86856	9.66281e-87
CNAG_06715	3.89042	1.88757e-85
CNAG_07544	4.06926	2.08187e-84
CNAG_07756	3.38991	2.55351e-82
CNAG_07188	2.72914	1.57988e-81
CNAG_04943	3.43217	5.19402e-81
CNAG_01013	2.63129	1.2432e-79
CNAG_07316	2.88456	3.04565e-79
CNAG_03545	2.8717	2.43227e-73
CNAG_03051	2.65584	1.05408e-72
CNAG_07463	2.66996	1.90209e-72
CNAG_00515	2.38498	3.41076e-72
CNAG_00453	2.02821	1.35523e-71
CNAG_03340	4.34417	1.79429e-71
CNAG_02771	2.59555	5.18427e-69
CNAG_03980	6.80309	7.76946e-68
CNAG_01032	2.5359	1.89476e-66
CNAG_04331	4.53103	4.09497e-66
CNAG_04461	3.3092	8.21286e-66
CNAG_02903	2.42744	1.26452e-65
CNAG_04757	1.98731	2.18097e-65
CNAG_03696	3.91081	4.09519e-65
CNAG_03908	2.2824	4.26932e-65
CNAG_03059	2.25944	6.73748e-65
CNAG_06160	2.51193	1.82027e-63
CNAG_02598	3.46347	2.25101e-63
CNAG_07687	2.89309	2.89313e-63
CNAG_06286	2.18355	6.9324e-63
CNAG_03597	3.10681	1.47625e-62
CNAG_01735	2.50223	2.94146e-62
CNAG_06388	2.29685	3.25271e-62
CNAG_04660	3.49421	5.03021e-61
CNAG_01651	2.31137	1.11027e-59
CNAG_00539	2.56056	3.84969e-59
CNAG_06165	2.00426	1.1113e-57
CNAG_03867	5.4958	2.10737e-57
CNAG_02053	4.42641	2.86861e-57
CNAG_01062	2.23881	4.4931e-57
CNAG_02184	4.68402	4.46056e-56
CNAG_05547	2.1046	8.01033e-56
CNAG_01560	3.08557	1.13755e-55
CNAG_02604	2.52172	1.85435e-55
CNAG_00776	2.55528	1.8552e-55
CNAG_03934	3.8617	2.91756e-55
CNAG_02476	2.76825	4.88965e-55
CNAG_04139	3.66301	1.60696e-53
CNAG_06136	3.18441	6.68261e-53
CNAG_03983	1.88681	2.44163e-51
CNAG_03873	2.10005	2.841e-51
CNAG_06668	1.89394	3.14922e-50
CNAG_07448	3.62967	1.68811e-49
CNAG_00923	2.38596	2.09219e-49
CNAG_02701	2.00006	3.46736e-49
CNAG_02146	6.18217	1.48601e-48
CNAG_03519	2.67175	2.29763e-48
CNAG_06931	2.57481	2.90836e-48
CNAG_01939	2.15374	5.01033e-48
CNAG_03037	3.84072	1.72412e-47
CNAG_02488	2.10861	2.50207e-47
CNAG_00344	2.19093	6.73581e-47
CNAG_03695	2.26085	1.21211e-46
CNAG_07344	2.0821	2.2395e-46
CNAG_07552	2.21875	7.2327e-46
CNAG_06871	1.87157	7.90032e-46
CNAG_04333	2.52993	1.82419e-44
CNAG_02572	3.33083	2.45471e-44
CNAG_05739	1.78948	3.32936e-44
CNAG_04659	1.96928	3.58647e-44
CNAG_04486	3.05667	4.72932e-44
CNAG_01903	2.54613	6.20328e-44
CNAG_05914	2.71901	7.44973e-43
CNAG_04759	5.80525	2.10045e-42
CNAG_00306	2.15756	2.37586e-42
CNAG_00519	2.28051	8.366e-42
CNAG_06718	2.28623	9.40066e-42
CNAG_01737	1.97759	1.08061e-41
CNAG_01753	1.70154	1.57035e-41
CNAG_07758	2.12308	5.03199e-41
CNAG_07775	1.60697	6.59923e-41
CNAG_00653	2.91262	8.30201e-41
CNAG_02069	1.60092	1.50311e-40
CNAG_07845	3.18758	1.6715e-40
CNAG_03500	2.94982	2.12739e-40
CNAG_00407	1.9803	2.22293e-40
CNAG_03992	1.62958	1.90575e-39
CNAG_07493	2.08983	1.95762e-39
CNAG_05457	1.59247	3.28898e-39
CNAG_01139	3.4319	4.97079e-39
CNAG_01821	1.53842	4.99819e-39
CNAG_01925	2.49675	9.12337e-39
CNAG_02417	1.90158	1.36023e-38
CNAG_02092	1.68707	1.56777e-38
CNAG_01468	2.41172	3.97997e-38
CNAG_07308	1.61011	4.11943e-38
CNAG_06638	1.49115	4.65661e-38
CNAG_05170	2.38536	6.3915e-38
CNAG_05975	1.59877	6.3915e-38
CNAG_00078	1.95935	7.03034e-38
CNAG_04816	2.03743	7.40812e-38
CNAG_04386	1.56652	1.16611e-37
CNAG_04016	3.42234	2.11546e-37
CNAG_04076	2.10811	2.15096e-37
CNAG_00091	1.41588	2.86284e-37
CNAG_04835	1.93577	3.73345e-37
CNAG_04104	1.76385	8.76338e-37
CNAG_00904	3.58771	9.06838e-37
CNAG_04247	2.06578	9.33053e-37
CNAG_01299	4.51706	2.40844e-36
CNAG_02155	5.44646	2.57008e-36
CNAG_06829	1.70962	3.16165e-36
CNAG_06075	1.62647	7.03479e-36
CNAG_04041	1.73449	9.42204e-36
CNAG_01680	2.64	2.56935e-35
CNAG_00036	1.59899	2.98486e-35
CNAG_04891	2.36026	6.16627e-35
CNAG_05573	1.76206	8.116e-35
CNAG_00599	1.6948	9.51939e-35
CNAG_02784	1.79648	1.00344e-34
CNAG_03511	1.73717	1.82726e-34
CNAG_00925	3.82147	6.56791e-34
CNAG_00633	1.7612	7.76689e-34
CNAG_03910	2.32892	8.02884e-34
CNAG_02087	2.07071	8.29818e-34
CNAG_04850	3.15235	9.74968e-34
CNAG_01959	2.62818	9.83394e-34
CNAG_03844	1.51617	1.04485e-33
CNAG_00834	1.44267	1.2199e-33
CNAG_07384	1.78467	1.39128e-33
CNAG_07467	2.27933	2.3122e-33
CNAG_05129	3.42753	6.83244e-33
CNAG_00269	2.84577	1.57151e-32
CNAG_01538	2.60042	1.78463e-32
CNAG_03184	2.21408	3.99189e-32
CNAG_05514	4.93622	4.62469e-32
CNAG_03268	1.38023	7.03356e-32
CNAG_03495	1.55125	7.97807e-32
CNAG_05598	1.60394	8.56183e-32
CNAG_00637	1.44189	1.25659e-31
CNAG_02521	4.20462	1.38514e-31
CNAG_05371	1.78149	1.52019e-31
CNAG_06623	1.47545	1.52019e-31
CNAG_05064	3.68851	2.56621e-31
CNAG_01213	1.50334	2.81864e-31
CNAG_06854	4.59174	3.32916e-31
CNAG_00075	1.63828	3.71411e-31
CNAG_00337	1.54583	4.57366e-31
CNAG_01230	1.39116	5.98365e-31
CNAG_06482	1.60158	6.30733e-31
CNAG_06672	2.2124	7.22431e-31
CNAG_04879	1.27291	7.75546e-31
CNAG_00300	1.49108	1.13639e-30
CNAG_06372	1.64947	1.18775e-30
CNAG_03777	1.51733	1.88352e-30
CNAG_07938	1.76545	1.88352e-30
CNAG_06824	1.55155	2.56611e-30
CNAG_05527	1.50681	3.76765e-30
CNAG_01368	4.6766	4.18993e-30
CNAG_01566	2.24208	4.97316e-30
CNAG_07781	1.75099	7.1959e-30
CNAG_02195	1.80491	1.41319e-29
CNAG_00877	1.43708	2.97993e-29
CNAG_02183	1.46771	4.10259e-29
CNAG_04275	1.69944	4.32978e-29
CNAG_07314	1.59691	4.59546e-29
CNAG_01841	2.6973	6.46145e-29
CNAG_00374	1.45234	7.06422e-29
CNAG_00586	1.73859	1.37343e-28
CNAG_05871	1.35048	1.57675e-28
CNAG_02542	1.20201	1.88854e-28
CNAG_05182	1.68735	2.36818e-28
CNAG_01729	1.59715	4.73839e-28
CNAG_00687	1.6983	4.93876e-28
CNAG_02263	1.38404	6.02968e-28
CNAG_07896	4.24517	7.71757e-28
CNAG_04047	1.76489	7.92759e-28
CNAG_01069	1.67447	8.7717e-28
CNAG_01340	1.265	1.16132e-27
CNAG_01616	1.457	1.24771e-27
CNAG_01250	1.3862	1.31727e-27
CNAG_06026	1.31972	3.04587e-27
CNAG_03523	1.63685	3.42304e-27
CNAG_03461	1.75252	3.92725e-27
CNAG_01746	1.74349	4.14484e-27
CNAG_02233	1.3371	6.80852e-27
CNAG_00575	1.40119	1.40029e-26
CNAG_03946	1.61599	1.40386e-26
CNAG_07699	1.59545	1.93647e-26
CNAG_05999	1.43339	2.92646e-26
CNAG_02659	2.25487	3.07109e-26
CNAG_05298	1.57733	3.51221e-26
CNAG_02721	2.10505	4.12803e-26
CNAG_07555	1.56222	4.82815e-26
CNAG_01052	1.41127	7.54383e-26
CNAG_07541	1.28768	1.15003e-25
CNAG_02349	1.47044	1.207e-25
CNAG_07164	1.34131	1.67264e-25
CNAG_06607	1.62533	1.71531e-25
CNAG_03069	1.29536	2.62703e-25
CNAG_06609	4.86908	3.35957e-25
CNAG_05259	3.99987	3.43542e-25
CNAG_03084	1.41002	3.50526e-25
CNAG_03733	1.90418	3.59023e-25
CNAG_05408	1.3034	3.89756e-25
CNAG_05939	1.33383	4.44951e-25
CNAG_05097	1.15656	4.85442e-25
CNAG_00681	1.90957	5.0582e-25
CNAG_04523	3.60434	6.0585e-25
CNAG_05387	1.4647	6.44215e-25
CNAG_07522	1.21358	8.0145e-25
CNAG_05873	1.81441	8.35217e-25
CNAG_00254	1.30372	1.08383e-24
CNAG_02006	1.29834	1.19377e-24
CNAG_02104	1.51535	1.37792e-24
CNAG_06291	1.30413	2.68088e-24
CNAG_05885	2.45177	6.59032e-24
CNAG_03058	1.38501	6.68031e-24
CNAG_02230	1.17018	1.10591e-23
CNAG_04315	1.2446	1.10591e-23
CNAG_05087	3.12211	1.5037e-23
CNAG_03524	1.44	1.83145e-23
CNAG_04703	1.51461	1.93284e-23
CNAG_07799	1.92197	1.99682e-23
CNAG_03468	4.2468	2.0772e-23
CNAG_06334	1.21944	3.48508e-23
CNAG_06924	1.27094	3.53785e-23
CNAG_06603	1.34713	4.74277e-23
CNAG_05178	1.37863	4.8899e-23
CNAG_07745	1.13099	5.39613e-23
CNAG_02314	1.71451	5.69786e-23
CNAG_02985	1.22323	6.42347e-23
CNAG_00795	5.04144	7.36348e-23
CNAG_07433	1.43452	7.54818e-23
CNAG_04509	3.06237	7.95221e-23
CNAG_00823	1.52299	8.34531e-23
CNAG_04751	1.19348	9.26121e-23
CNAG_06356	1.39772	9.5706e-23
CNAG_04322	1.36768	1.03353e-22
CNAG_03188	1.36442	1.07432e-22
CNAG_06781	1.44858	1.24231e-22
CNAG_00914	1.53954	1.52351e-22
CNAG_00657	5.14077	1.5878e-22
CNAG_06135	1.97155	1.74405e-22
CNAG_07551	1.14428	1.87077e-22
CNAG_05924	2.67841	2.63688e-22
CNAG_02347	1.45569	2.64178e-22
CNAG_02070	1.24613	2.71859e-22
CNAG_01738	1.35096	2.9447e-22
CNAG_02010	1.47347	3.35013e-22
CNAG_03477	2.1633	3.49423e-22
CNAG_00813	4.85024	3.73561e-22
CNAG_02982	1.38715	3.92672e-22
CNAG_01499	1.86241	4.12364e-22
CNAG_05227	1.45133	4.28912e-22
CNAG_07443	3.19784	5.16602e-22
CNAG_06169	1.10483	5.72929e-22
CNAG_07347	1.11692	6.64076e-22
CNAG_04201	1.66537	6.7474e-22
CNAG_03227	1.62862	9.53736e-22
CNAG_00465	1.56796	1.60019e-21
CNAG_00107	1.4178	1.77983e-21
CNAG_05894	1.4206	2.27441e-21
CNAG_01585	1.51574	2.57226e-21
CNAG_06791	1.2312	2.57842e-21
CNAG_04225	1.99455	2.79309e-21
CNAG_04725	1.53556	3.14458e-21
CNAG_01847	1.18095	3.86614e-21
CNAG_02857	1.12346	5.24913e-21
CNAG_06161	1.64524	5.24927e-21
CNAG_01594	1.57704	5.94927e-21
CNAG_01574	1.37137	6.30835e-21
CNAG_05109	1.08915	6.33405e-21
CNAG_07578	2.1813	6.75457e-21
CNAG_02300	1.29708	7.32744e-21
CNAG_03763	1.49669	8.82865e-21
CNAG_00807	1.20015	1.07598e-20
CNAG_04873	2.03724	1.11978e-20
CNAG_00400	1.39319	1.335e-20
CNAG_04970	1.28825	1.49116e-20
CNAG_03164	4.96077	1.64103e-20
CNAG_03311	1.37849	1.64681e-20
CNAG_01781	1.73092	1.70275e-20
CNAG_06644	1.34883	1.94173e-20
CNAG_06722	1.36196	2.18906e-20
CNAG_07492	1.91665	2.29744e-20
CNAG_07936	1.16327	2.39975e-20
CNAG_03199	1.368	2.70024e-20
CNAG_04746	1.09007	3.33889e-20
CNAG_05031	1.09242	3.62862e-20
CNAG_02749	1.64113	4.32499e-20
CNAG_07708	1.54683	5.38271e-20
CNAG_07573	1.42881	6.06707e-20
CNAG_04288	1.50915	6.49918e-20
CNAG_00052	1.37676	6.64181e-20
CNAG_06371	1.57047	7.49675e-20
CNAG_05654	1.39018	8.08227e-20
CNAG_02942	1.0876	8.35882e-20
CNAG_06821	1.17181	9.6269e-20
CNAG_06914	1.48304	1.03308e-19
CNAG_04202	1.20342	1.34771e-19
CNAG_02660	4.42243	1.37082e-19
CNAG_01542	1.75852	1.44071e-19
CNAG_02591	1.54978	1.50646e-19
CNAG_07604	1.57529	1.54329e-19
CNAG_00522	1.07514	1.83776e-19
CNAG_06109	1.09957	2.3103e-19
CNAG_02751	1.04188	2.58965e-19
CNAG_05425	1.15967	2.76996e-19
CNAG_00770	1.43267	2.79961e-19
CNAG_02445	1.04029	3.21495e-19
CNAG_07403	1.3528	3.32217e-19
CNAG_04610	2.57546	3.42816e-19
CNAG_01519	1.17977	3.76001e-19
CNAG_00247	1.42211	4.25102e-19
CNAG_02675	1.84326	4.54377e-19
CNAG_04185	1.47906	5.12203e-19
CNAG_00550	1.45673	6.58219e-19
CNAG_06438	2.93678	1.03297e-18
CNAG_01056	2.41505	1.04829e-18
CNAG_06440	1.26182	1.09229e-18
CNAG_02978	1.62835	1.21026e-18
CNAG_02553	1.90976	1.22088e-18
CNAG_04293	1.19513	1.65998e-18
CNAG_05642	1.17062	2.24802e-18
CNAG_03713	1.79268	2.53409e-18
CNAG_06118	1.51427	2.85381e-18
CNAG_01955	3.86521	2.9969e-18
CNAG_07817	1.57341	3.01489e-18
CNAG_04007	4.12532	3.1262e-18
CNAG_04106	1.21452	3.26074e-18
CNAG_04661	2.67011	3.3436e-18
CNAG_04982	2.11219	3.40734e-18
CNAG_07176	3.64197	3.53067e-18
CNAG_03453	2.0275	3.57325e-18
CNAG_05394	1.32359	3.81312e-18
CNAG_00491	1.39413	3.93318e-18
CNAG_04657	1.24179	3.93878e-18
CNAG_01102	1.01623	4.16853e-18
CNAG_05496	1.02135	4.20888e-18
CNAG_02398	1.35139	4.46648e-18
CNAG_05855	1.10428	4.57711e-18
CNAG_05167	1.10413	4.84421e-18
CNAG_03179	2.35136	6.12931e-18
CNAG_00555	1.16934	6.30739e-18
CNAG_03669	1.35316	7.41957e-18
CNAG_01691	1.08285	8.31145e-18
CNAG_04381	1.32679	9.08005e-18
CNAG_07483	1.24598	1.01481e-17
CNAG_07695	1.16492	1.05768e-17
CNAG_06819	1.03327	1.18571e-17
CNAG_04934	1.05986	1.53241e-17
CNAG_02182	1.19802	1.57948e-17
CNAG_03460	4.65217	1.83617e-17
CNAG_01257	1.22535	1.85778e-17
CNAG_01097	0.975644	2.09988e-17
CNAG_03564	1.07277	2.18508e-17
CNAG_05613	1.05261	2.3176e-17
CNAG_04200	0.996361	2.31904e-17
CNAG_06868	1.07424	2.79546e-17
CNAG_05375	1.07284	2.93062e-17
CNAG_02297	1.34712	3.31627e-17
CNAG_05130	1.41629	3.59818e-17
CNAG_04183	1.29661	3.67737e-17
CNAG_07830	1.25872	3.72363e-17
CNAG_00928	1.17299	3.93402e-17
CNAG_02004	1.07906	4.28909e-17
CNAG_04903	1.19868	4.38256e-17
CNAG_04227	1.46431	4.5093e-17
CNAG_00572	1.06224	4.66809e-17
CNAG_01806	4.47936	4.96228e-17
CNAG_02000	1.06051	5.03243e-17
CNAG_07763	1.43184	5.4163e-17
CNAG_06758	1.73398	5.58995e-17
CNAG_05102	1.3012	6.19973e-17
CNAG_00025	1.44681	7.78525e-17
CNAG_05093	3.13459	8.36167e-17
CNAG_07765	1.31843	8.72437e-17
CNAG_07594	1.20773	1.12318e-16
CNAG_02311	2.28252	1.31649e-16
CNAG_06487	2.52695	1.408e-16
CNAG_01047	1.18243	1.41347e-16
CNAG_01001	1.66495	1.42608e-16
CNAG_02335	0.895321	1.42608e-16
CNAG_01751	1.29086	1.46003e-16
CNAG_06683	0.971466	1.46003e-16
CNAG_02984	2.55468	2.09311e-16
CNAG_05785	2.05155	2.15109e-16
CNAG_03308	1.68617	2.41486e-16
CNAG_00816	1.09826	2.66421e-16
CNAG_05095	0.966906	2.73137e-16
CNAG_00802	1.25586	2.81779e-16
CNAG_03791	1.01506	2.9544e-16
CNAG_04993	1.58363	2.9544e-16
CNAG_03630	2.38267	3.25006e-16
CNAG_00745	0.99172	3.63323e-16
CNAG_02009	1.1197	4.05486e-16
CNAG_06640	1.01365	4.49903e-16
CNAG_06433	1.1016	4.50956e-16
CNAG_07591	1.16411	4.78916e-16
CNAG_05131	1.15194	4.89748e-16
CNAG_02023	1.3907	5.47101e-16
CNAG_03638	1.24539	5.66925e-16
CNAG_06374	1.53678	6.80587e-16
CNAG_02484	1.69207	6.9937e-16
CNAG_01588	1.05564	7.21799e-16
CNAG_02765	1.77718	7.21799e-16
CNAG_04245	1.54693	8.60992e-16
CNAG_01714	1.81328	9.95135e-16
CNAG_02511	1.29171	9.95427e-16
CNAG_04070	1.08569	9.95968e-16
CNAG_03567	1.10172	1.01399e-15
CNAG_04309	1.31848	1.10822e-15
CNAG_06156	1.0599	1.11074e-15
CNAG_04861	1.54641	1.20036e-15
CNAG_01293	1.35481	1.29091e-15
CNAG_04656	1.26859	1.53292e-15
CNAG_06087	1.3235	1.53292e-15
CNAG_02407	1.0426	1.54961e-15
CNAG_00961	0.941157	1.78848e-15
CNAG_04772	1.19119	1.84052e-15
CNAG_04326	0.943758	1.95964e-15
CNAG_02415	1.27114	2.01511e-15
CNAG_02577	0.922885	2.01777e-15
CNAG_02083	1.42109	2.22486e-15
CNAG_05815	1.84913	2.32578e-15
CNAG_04311	1.42026	2.58192e-15
CNAG_06404	1.14764	2.70009e-15
CNAG_02226	1.10424	2.85961e-15
CNAG_03958	0.976503	2.90388e-15
CNAG_06659	1.03373	3.31534e-15
CNAG_07625	1.23174	3.60338e-15
CNAG_07939	1.03974	3.60743e-15
CNAG_00044	1.02142	3.69304e-15
CNAG_01960	1.50894	3.97562e-15
CNAG_02953	0.980902	4.90835e-15
CNAG_04938	0.968935	5.08179e-15
CNAG_06339	1.25994	5.22739e-15
CNAG_01185	1.00966	5.70663e-15
CNAG_06423	1.00534	6.10735e-15
CNAG_06800	1.05283	6.95985e-15
CNAG_03101	1.79984	8.22136e-15
CNAG_06294	1.49777	9.07881e-15
CNAG_06322	1.04248	9.58616e-15
CNAG_02211	1.12683	9.73831e-15
CNAG_02111	1.10037	9.85329e-15
CNAG_06732	0.981675	1.04252e-14
CNAG_03595	0.981445	1.09396e-14
CNAG_07795	3.96112	1.11551e-14
CNAG_02818	1.05848	1.11981e-14
CNAG_06892	0.989434	1.24107e-14
CNAG_00047	1.331	1.26286e-14
CNAG_00485	1.02572	1.28428e-14
CNAG_02654	1.28785	1.36669e-14
CNAG_03565	1.02229	1.41266e-14
CNAG_03817	1.33343	1.53e-14
CNAG_01354	1.46888	1.55774e-14
CNAG_04373	1.00403	1.57633e-14
CNAG_01743	1.01162	1.58433e-14
CNAG_00115	1.0559	1.70492e-14
CNAG_04067	1.16555	1.73842e-14
CNAG_00796	1.37456	1.82189e-14
CNAG_03707	1.15833	1.82387e-14
CNAG_05407	1.12645	1.87724e-14
CNAG_01668	2.36774	2.21902e-14
CNAG_02967	0.925396	2.39312e-14
CNAG_02603	1.33776	2.45318e-14
CNAG_01512	1.05583	2.48043e-14
CNAG_05198	1.05949	2.48157e-14
CNAG_04614	1.10844	2.54712e-14
CNAG_00707	1.07351	2.5877e-14
CNAG_03782	0.983508	2.58975e-14
CNAG_03609	1.05547	2.89072e-14
CNAG_01193	1.37999	3.31289e-14
CNAG_00093	0.946163	3.33581e-14
CNAG_05572	1.13941	3.57703e-14
CNAG_00642	1.24219	4.20712e-14
CNAG_03654	1.47488	4.316e-14
CNAG_00638	0.960397	4.69127e-14
CNAG_06384	1.11576	4.72279e-14
CNAG_01492	0.856819	4.96675e-14
CNAG_02733	2.03559	5.14811e-14
CNAG_04701	1.52038	5.30915e-14
CNAG_02353	1.3954	5.31917e-14
CNAG_07338	1.00056	5.3544e-14
CNAG_03834	0.99008	5.49678e-14
CNAG_00257	1.08195	5.675e-14
CNAG_03314	1.1105	5.70744e-14
CNAG_03408	1.1206	5.70744e-14
CNAG_03688	1.03549	6.06613e-14
CNAG_06669	1.11134	6.51688e-14
CNAG_04163	0.854391	6.60136e-14
CNAG_07674	1.33002	7.02691e-14
CNAG_06511	1.07337	7.13355e-14
CNAG_01131	1.61987	7.263e-14
CNAG_00837	1.12575	7.78303e-14
CNAG_04760	0.950931	7.86668e-14
CNAG_01719	1.64932	9.05372e-14
CNAG_01572	1.75793	9.06729e-14
CNAG_03614	2.39969	1.09405e-13
CNAG_02008	1.12101	1.10599e-13
CNAG_06578	0.95058	1.40259e-13
CNAG_05292	0.874684	1.47038e-13
CNAG_02168	0.982594	1.89034e-13
CNAG_07032	0.896891	1.91811e-13
CNAG_07641	1.59231	1.98282e-13
CNAG_02815	1.03191	2.05085e-13
CNAG_04621	0.917643	2.1147e-13
CNAG_02799	1.04673	2.2714e-13
CNAG_01044	1.00772	2.52923e-13
CNAG_04485	0.912844	2.73958e-13
CNAG_02427	0.944549	2.79068e-13
CNAG_02432	1.10769	2.82725e-13
CNAG_02667	1.12559	2.85781e-13
CNAG_01446	1.06095	2.92335e-13
CNAG_05697	1.14317	3.05969e-13
CNAG_00682	0.955772	3.54736e-13
CNAG_04744	0.789199	3.54736e-13
CNAG_01894	1.07335	3.56083e-13
CNAG_06817	1.60595	3.79974e-13
CNAG_00932	0.872038	3.89147e-13
CNAG_05599	1.1557	3.96009e-13
CNAG_02538	3.94523	4.31455e-13
CNAG_06904	1.29225	4.42279e-13
CNAG_06121	0.931301	4.51746e-13
CNAG_01441	1.46666	4.59467e-13
CNAG_05665	0.983906	5.24538e-13
CNAG_03368	1.13777	5.81914e-13
CNAG_03991	0.982716	6.44564e-13
CNAG_07744	0.94778	7.0284e-13
CNAG_01524	1.12706	7.56783e-13
CNAG_02333	1.2115	7.79177e-13
CNAG_02225	1.13746	8.0636e-13
CNAG_00394	1.61661	8.32646e-13
CNAG_00348	0.967708	8.54085e-13
CNAG_02508	1.71085	8.82739e-13
CNAG_00057	1.20317	9.35528e-13
CNAG_03913	1.04739	9.38137e-13
CNAG_04206	1.04566	9.43847e-13
CNAG_00727	0.989807	9.4682e-13
CNAG_00237	0.939627	9.50395e-13
CNAG_03162	0.914534	1.05697e-12
CNAG_03465	1.35866	1.16613e-12
CNAG_06106	0.895377	1.1708e-12
CNAG_07476	1.10636	1.20962e-12
CNAG_03480	1.05056	1.53961e-12
CNAG_04789	0.847414	1.63225e-12
CNAG_07856	1.20353	1.6472e-12
CNAG_06460	0.888286	1.69077e-12
CNAG_02438	1.05402	1.79798e-12
CNAG_06117	1.1178	1.84737e-12
CNAG_04043	0.927495	1.93693e-12
CNAG_02444	0.840372	2.23079e-12
CNAG_00614	1.02593	2.2615e-12
CNAG_02505	0.98299	2.31633e-12
CNAG_03917	0.958326	2.50784e-12
CNAG_01234	0.920284	2.51178e-12
CNAG_01764	0.888768	2.63694e-12
CNAG_02694	1.13778	2.6552e-12
CNAG_03223	1.19503	2.71673e-12
CNAG_02223	0.883008	2.88152e-12
CNAG_02483	1.44058	3.08881e-12
CNAG_00812	1.11254	3.27665e-12
CNAG_00850	1.42264	3.30066e-12
CNAG_07692	0.839528	3.4865e-12
CNAG_04118	1.00584	3.76393e-12
CNAG_01341	0.986798	4.10077e-12
CNAG_07415	1.16829	4.17341e-12
CNAG_05521	0.878142	4.3075e-12
CNAG_00040	1.13907	4.37514e-12
CNAG_07434	0.845831	4.56956e-12
CNAG_00686	1.1225	4.93087e-12
CNAG_00360	1.0168	5.1363e-12
CNAG_02058	0.995681	5.173e-12
CNAG_04600	1.14835	5.173e-12
CNAG_02175	1.0135	5.30084e-12
CNAG_02043	1.68453	5.59899e-12
CNAG_02103	1.122	6.14467e-12
CNAG_07603	1.11412	6.17323e-12
CNAG_06830	0.95278	6.36067e-12
CNAG_02519	1.02717	6.40685e-12
CNAG_07874	2.57446	6.75887e-12
CNAG_03187	0.838619	6.87128e-12
CNAG_03840	0.933036	6.99667e-12
CNAG_02151	0.931283	7.12545e-12
CNAG_01924	0.866451	7.715e-12
CNAG_06166	1.23263	8.42017e-12
CNAG_04589	0.966437	9.18545e-12
CNAG_06243	1.37245	9.44057e-12
CNAG_00421	1.02296	9.83798e-12
CNAG_07913	3.68917	9.93298e-12
CNAG_00692	1.06204	1.02211e-11
CNAG_03667	0.806743	1.09511e-11
CNAG_05683	0.775272	1.13621e-11
CNAG_00526	1.08287	1.14415e-11
CNAG_03002	1.3459	1.3262e-11
CNAG_07766	1.26963	1.35614e-11
CNAG_04818	1.18629	1.36331e-11
CNAG_01922	1.01044	1.38785e-11
CNAG_02527	0.983189	1.50918e-11
CNAG_05787	0.932631	1.56083e-11
CNAG_01795	0.941903	1.63802e-11
CNAG_04291	1.0616	1.65939e-11
CNAG_00017	1.14223	1.83144e-11
CNAG_00606	0.870712	1.84005e-11
CNAG_07559	0.951023	1.935e-11
CNAG_06396	0.807723	1.98007e-11
CNAG_00139	0.81847	2.04402e-11
CNAG_06051	1.13762	2.10073e-11
CNAG_04974	1.03329	2.13929e-11
CNAG_03874	0.949742	2.20284e-11
CNAG_02718	0.953213	2.33572e-11
CNAG_07432	1.78391	2.5246e-11
CNAG_05120	0.837275	2.7873e-11
CNAG_04142	1.35895	2.79288e-11
CNAG_02999	1.01276	2.88372e-11
CNAG_01907	1.86528	2.97446e-11
CNAG_03327	2.06752	3.09075e-11
CNAG_05010	3.34701	3.18788e-11
CNAG_03230	1.52611	3.3866e-11
CNAG_04451	1.02495	3.39665e-11
CNAG_00848	0.78217	3.49482e-11
CNAG_02839	1.545	3.51669e-11
CNAG_00545	0.987238	3.6136e-11
CNAG_02550	1.143	3.76247e-11
CNAG_00541	1.15196	3.8524e-11
CNAG_07690	1.12118	3.95777e-11
CNAG_03540	0.879306	3.9864e-11
CNAG_04648	1.12176	4.12344e-11
CNAG_01031	0.806251	4.19214e-11
CNAG_03046	1.21254	4.20851e-11
CNAG_00141	1.03744	4.5434e-11
CNAG_06383	1.39368	4.77726e-11
CNAG_02138	1.1793	4.88871e-11
CNAG_03040	0.748398	5.4916e-11
CNAG_01385	0.885203	5.55285e-11
CNAG_00190	0.782833	6.06999e-11
CNAG_00295	2.9912	6.63296e-11
CNAG_06759	0.761633	7.14458e-11
CNAG_07752	0.978154	7.59723e-11
CNAG_05664	0.839136	7.67605e-11
CNAG_02095	0.982264	7.69688e-11
CNAG_01412	0.788806	7.91896e-11
CNAG_02512	0.946213	9.25933e-11
CNAG_06836	1.34774	9.38582e-11
CNAG_05749	1.02469	9.98546e-11
CNAG_07774	1.06224	1.00072e-10
CNAG_07605	1.01451	1.01761e-10
CNAG_02355	0.863557	1.14298e-10
CNAG_05882	0.93098	1.19383e-10
CNAG_03732	1.06636	1.23098e-10
CNAG_01348	0.715073	1.30722e-10
CNAG_03220	0.82459	1.36195e-10
CNAG_06999	1.04445	1.42109e-10
CNAG_01229	1.05973	1.55591e-10
CNAG_07677	1.01328	1.57739e-10
CNAG_02418	0.981779	1.61563e-10
CNAG_06616	0.864206	1.69009e-10
CNAG_01527	1.51616	1.82201e-10
CNAG_02692	0.945189	1.82201e-10
CNAG_01261	0.732363	1.88086e-10
CNAG_02348	0.925887	1.98736e-10
CNAG_00079	1.25374	2.02718e-10
CNAG_02864	0.920522	2.03605e-10
CNAG_02515	0.907162	2.07113e-10
CNAG_04274	1.10407	2.07638e-10
CNAG_02047	0.845244	2.10642e-10
CNAG_04314	0.830163	2.16995e-10
CNAG_05471	0.9296	2.18727e-10
CNAG_03529	0.761619	2.26019e-10
CNAG_03114	0.97268	2.35104e-10
CNAG_00125	1.45332	2.39203e-10
CNAG_04503	0.958087	2.44264e-10
CNAG_03631	0.807836	2.44359e-10
CNAG_01561	0.799579	2.63906e-10
CNAG_03068	1.35719	2.65436e-10
CNAG_06432	0.732926	2.75557e-10
CNAG_06228	1.03026	2.99735e-10
CNAG_03576	3.29466	3.32286e-10
CNAG_01632	0.940597	3.45988e-10
CNAG_04141	0.996763	3.67546e-10
CNAG_00511	1.52573	3.83676e-10
CNAG_02439	1.03017	3.88909e-10
CNAG_03881	0.873158	4.47081e-10
CNAG_02171	0.929036	4.83276e-10
CNAG_00887	1.62382	4.945e-10
CNAG_05724	1.59979	4.945e-10
CNAG_04051	1.00033	5.04159e-10
CNAG_06193	0.952915	5.0436e-10
CNAG_07360	0.906491	5.0436e-10
CNAG_02893	1.80298	5.55261e-10
CNAG_07639	0.829218	5.7013e-10
CNAG_06285	0.929037	5.94631e-10
CNAG_06776	1.21604	6.44262e-10
CNAG_01007	0.810377	6.87198e-10
CNAG_05867	1.19303	7.07938e-10
CNAG_06242	1.00208	7.28107e-10
CNAG_00609	0.883543	7.38613e-10
CNAG_02584	0.949534	8.00442e-10
CNAG_00828	1.32369	8.62948e-10
CNAG_07626	1.08343	8.64425e-10
CNAG_02990	0.991639	8.80171e-10
CNAG_07682	1.13608	8.86581e-10
CNAG_04310	1.01696	9.64261e-10
CNAG_04105	0.802935	9.64902e-10
CNAG_03234	1.09242	1.00983e-09
CNAG_05417	1.33745	1.00983e-09
CNAG_05229	0.972021	1.01957e-09
CNAG_02231	0.779883	1.07622e-09
CNAG_01777	0.747321	1.07903e-09
CNAG_04113	1.06645	1.09359e-09
CNAG_03142	0.957435	1.11175e-09
CNAG_05963	0.965033	1.27361e-09
CNAG_03824	0.717848	1.36643e-09
CNAG_02402	0.836995	1.36893e-09
CNAG_00121	0.695899	1.38967e-09
CNAG_06348	1.36164	1.42565e-09
CNAG_03039	0.763652	1.48989e-09
CNAG_00835	0.932661	1.56009e-09
CNAG_02912	0.827464	1.56446e-09
CNAG_00668	0.691426	1.61275e-09
CNAG_00901	0.842252	1.61275e-09
CNAG_06881	0.801789	1.61275e-09
CNAG_06733	0.887875	1.63404e-09
CNAG_01288	0.948091	1.6516e-09
CNAG_01252	1.05474	1.71071e-09
CNAG_05845	0.809248	1.88721e-09
CNAG_01010	0.858954	1.91969e-09
CNAG_06577	0.709896	1.9674e-09
CNAG_04585	1.09485	2.13386e-09
CNAG_03347	0.739907	2.19534e-09
CNAG_04631	0.930551	2.21762e-09
CNAG_03512	0.93355	2.28863e-09
CNAG_06181	3.47847	2.34724e-09
CNAG_04737	0.802135	2.43789e-09
CNAG_05913	0.89303	2.60557e-09
CNAG_01962	0.935644	2.668e-09
CNAG_02673	0.79715	2.74376e-09
CNAG_06379	0.915268	2.99059e-09
CNAG_06158	0.764576	3.21838e-09
CNAG_04357	2.86726	3.22772e-09
CNAG_04265	0.851001	3.37004e-09
CNAG_06664	0.807967	3.37631e-09
CNAG_01209	0.831145	3.56675e-09
CNAG_05183	0.809371	3.66171e-09
CNAG_06453	0.797827	3.86063e-09
CNAG_04353	0.746993	4.07629e-09
CNAG_05548	1.129	4.59256e-09
CNAG_01155	0.684919	4.65845e-09
CNAG_05341	1.24388	4.68988e-09
CNAG_03849	0.836338	4.85687e-09
CNAG_06201	0.778028	4.89968e-09
CNAG_02185	1.03235	5.08439e-09
CNAG_05891	0.79585	5.08711e-09
CNAG_06277	0.791697	5.20957e-09
CNAG_02962	0.777611	5.25533e-09
CNAG_03738	0.763736	5.25533e-09
CNAG_00720	1.0764	5.26733e-09
CNAG_03781	1.06845	5.60683e-09
CNAG_05699	1.47995	5.62617e-09
CNAG_03019	0.802884	5.69931e-09
CNAG_03282	0.789895	5.69931e-09
CNAG_04086	1.5871	6.10507e-09
CNAG_02684	0.784365	6.45995e-09
CNAG_06446	0.86652	6.52144e-09
CNAG_06214	0.760824	6.67329e-09
CNAG_02454	0.912359	7.04901e-09
CNAG_02479	1.32795	7.07475e-09
CNAG_04464	1.83713	7.42918e-09
CNAG_06355	1.00908	7.51616e-09
CNAG_07482	0.797652	8.00058e-09
CNAG_07583	0.911502	8.02594e-09
CNAG_00180	0.840012	8.18063e-09
CNAG_04174	0.999733	8.24894e-09
CNAG_07693	1.44357	8.32057e-09
CNAG_04787	0.904781	8.39251e-09
CNAG_00929	0.813228	9.13482e-09
CNAG_02351	0.922613	9.3249e-09
CNAG_02768	0.780932	9.66787e-09
CNAG_03794	0.794512	1.04722e-08
CNAG_06769	0.837164	1.05149e-08
CNAG_07350	0.821421	1.09882e-08
CNAG_01556	0.775389	1.19127e-08
CNAG_02806	0.719879	1.2436e-08
CNAG_00323	1.48804	1.25885e-08
CNAG_00938	0.78479	1.28062e-08
CNAG_03494	0.957879	1.30764e-08
CNAG_00035	1.23365	1.36809e-08
CNAG_01387	0.80666	1.37391e-08
CNAG_04208	0.779385	1.4365e-08
CNAG_03785	0.648887	1.50521e-08
CNAG_03967	0.699012	1.54798e-08
CNAG_03232	0.721089	1.54818e-08
CNAG_04820	0.868834	1.5844e-08
CNAG_02569	0.837775	1.63805e-08
CNAG_06674	1.15726	1.65274e-08
CNAG_07855	0.710792	1.66393e-08
CNAG_00490	0.760062	1.71407e-08
CNAG_05260	0.652841	1.76734e-08
CNAG_02918	0.968176	1.79799e-08
CNAG_04443	0.806572	1.80417e-08
CNAG_00393	0.791619	1.89968e-08
CNAG_04984	0.732152	1.93527e-08
CNAG_03618	0.838129	1.96248e-08
CNAG_00936	0.82061	1.9918e-08
CNAG_01380	0.708792	2.06631e-08
CNAG_01970	0.790295	2.10219e-08
CNAG_05251	0.830832	2.15982e-08
CNAG_06630	0.74826	2.17521e-08
CNAG_03005	1.02749	2.1986e-08
CNAG_03938	2.08402	2.19904e-08
CNAG_02868	0.897476	2.2565e-08
CNAG_03214	0.737639	2.28327e-08
CNAG_05707	0.809522	2.33849e-08
CNAG_05096	0.924262	2.34892e-08
CNAG_06296	0.977515	2.44694e-08
CNAG_04750	0.787871	2.47313e-08
CNAG_04475	0.780424	2.50992e-08
CNAG_05520	1.21866	2.60387e-08
CNAG_04401	0.740609	2.63755e-08
CNAG_04992	0.806125	2.68355e-08
CNAG_02663	0.788839	2.90162e-08
CNAG_01964	1.00739	2.94799e-08
CNAG_00960	0.797674	2.98611e-08
CNAG_01422	0.717441	2.99022e-08
CNAG_02814	0.63816	3.12811e-08
CNAG_02389	1.38771	3.18041e-08
CNAG_01154	0.98137	3.28028e-08
CNAG_03973	0.805785	3.46115e-08
CNAG_00726	2.41582	3.58491e-08
CNAG_02843	0.613069	3.67829e-08
CNAG_06021	0.673639	3.69112e-08
CNAG_06562	2.20907	3.84748e-08
CNAG_06596	1.3112	4.26337e-08
CNAG_03575	0.773747	4.38671e-08
CNAG_03563	0.710671	4.61578e-08
CNAG_07451	0.976747	4.66193e-08
CNAG_01233	0.966685	4.71997e-08
CNAG_04636	0.700645	4.80324e-08
CNAG_02062	0.863798	4.88167e-08
CNAG_07412	1.7718	5.25238e-08
CNAG_00060	0.806141	5.39058e-08
CNAG_04804	0.835343	5.4811e-08
CNAG_03266	0.833657	5.6808e-08
CNAG_03503	0.977412	5.92927e-08
CNAG_01493	0.794358	6.11846e-08
CNAG_03657	0.817702	6.332e-08
CNAG_06152	0.883956	6.36619e-08
CNAG_05184	1.98132	6.54204e-08
CNAG_01648	0.726538	6.54464e-08
CNAG_06827	0.80297	6.54715e-08
CNAG_03752	0.892457	6.88718e-08
CNAG_05766	1.1945	6.90704e-08
CNAG_01256	1.02334	7.10995e-08
CNAG_03418	0.708644	7.42363e-08
CNAG_06639	0.70957	7.48714e-08
CNAG_03182	0.752818	7.67429e-08
CNAG_01851	2.60077	7.75846e-08
CNAG_00130	0.593896	7.94721e-08
CNAG_01163	1.02629	7.94943e-08
CNAG_00514	0.824268	8.2632e-08
CNAG_02543	0.749899	9.22743e-08
CNAG_07539	0.722728	9.25497e-08
CNAG_03366	0.947519	9.37528e-08
CNAG_06691	0.738028	9.95804e-08
CNAG_00475	0.758893	1.00221e-07
CNAG_01237	0.891304	1.00745e-07
CNAG_01920	0.587172	1.06613e-07
CNAG_01709	0.777723	1.11411e-07
CNAG_02362	0.800233	1.14125e-07
CNAG_05462	0.722366	1.15127e-07
CNAG_03245	0.612493	1.15502e-07
CNAG_07513	0.738125	1.15502e-07
CNAG_01942	0.794614	1.17805e-07
CNAG_02460	0.7755	1.22519e-07
CNAG_07769	0.723182	1.22519e-07
CNAG_02593	0.826224	1.25142e-07
CNAG_03838	0.954869	1.2531e-07
CNAG_01212	0.641126	1.26828e-07
CNAG_03070	1.00752	1.28245e-07
CNAG_01029	0.751521	1.28527e-07
CNAG_05299	1.22778	1.28892e-07
CNAG_03754	1.28815	1.30437e-07
CNAG_07309	0.694474	1.32068e-07
CNAG_00921	0.842915	1.33533e-07
CNAG_05441	0.901447	1.40314e-07
CNAG_05219	0.668632	1.43295e-07
CNAG_04898	0.912972	1.43791e-07
CNAG_05155	0.70051	1.47623e-07
CNAG_07473	0.79821	1.50511e-07
CNAG_04209	0.677794	1.52264e-07
CNAG_02655	0.721717	1.55701e-07
CNAG_01169	0.809611	1.64621e-07
CNAG_02194	1.03577	1.65066e-07
CNAG_06558	0.82704	1.69806e-07
CNAG_01824	0.638846	1.77138e-07
CNAG_07808	0.681906	1.82984e-07
CNAG_01478	0.733029	1.83205e-07
CNAG_02125	1.99795	1.89018e-07
CNAG_03937	0.811627	2.03002e-07
CNAG_04727	0.982384	2.07115e-07
CNAG_00701	0.959126	2.09871e-07
CNAG_03988	0.842769	2.19368e-07
CNAG_06244	0.697674	2.27278e-07
CNAG_04345	0.817997	2.29061e-07
CNAG_01466	0.795527	2.40877e-07
CNAG_04794	0.770832	2.56628e-07
CNAG_02722	0.608931	2.60268e-07
CNAG_03085	2.21371	2.62551e-07
CNAG_07446	0.670353	2.89342e-07
CNAG_04032	0.642355	3.13206e-07
CNAG_07598	0.641486	3.14086e-07
CNAG_00792	0.779417	3.17358e-07
CNAG_01094	0.721194	3.17404e-07
CNAG_04687	0.72294	3.17404e-07
CNAG_03193	1.19071	3.36793e-07
CNAG_02554	1.03082	3.41006e-07
CNAG_01338	0.723322	3.53401e-07
CNAG_02940	0.721846	3.64178e-07
CNAG_05345	1.69812	3.64279e-07
CNAG_06452	0.727131	3.68289e-07
CNAG_04956	0.723466	3.83524e-07
CNAG_00648	0.709779	3.90973e-07
CNAG_02524	0.776595	4.21711e-07
CNAG_01536	0.844876	4.2186e-07
CNAG_01526	0.663236	4.31125e-07
CNAG_06916	1.24021	4.64623e-07
CNAG_03525	0.791827	4.65983e-07
CNAG_02895	0.757491	4.71422e-07
CNAG_03502	0.683743	4.76354e-07
CNAG_01613	0.707125	4.78635e-07
CNAG_02122	0.921938	5.01405e-07
CNAG_00791	0.90131	5.04331e-07
CNAG_03171	0.685512	5.26062e-07
CNAG_04268	0.732599	5.26296e-07
CNAG_05784	0.723849	5.35158e-07
CNAG_06531	0.824967	5.5204e-07
CNAG_00445	0.683801	5.57286e-07
CNAG_05836	0.849505	5.58142e-07
CNAG_01415	0.721752	5.58803e-07
CNAG_06390	1.02567	5.5884e-07
CNAG_01683	0.795154	5.87243e-07
CNAG_01670	0.793099	5.88578e-07
CNAG_03376	0.669864	5.9275e-07
CNAG_06327	0.809574	5.94207e-07
CNAG_01334	1.10353	5.95195e-07
CNAG_03769	0.695795	6.10824e-07
CNAG_06602	0.5632	6.21986e-07
CNAG_02791	0.735219	6.27078e-07
CNAG_01545	0.780276	6.33394e-07
CNAG_02875	0.943831	6.36685e-07
CNAG_06879	0.679456	6.71247e-07
CNAG_01500	3.00619	6.71805e-07
CNAG_02217	1.02504	6.73077e-07
CNAG_04658	0.836981	6.78682e-07
CNAG_03504	0.757079	6.88788e-07
CNAG_00671	0.663143	7.39598e-07
CNAG_01570	1.72563	7.39598e-07
CNAG_04307	1.5001	7.43111e-07
CNAG_00768	0.65632	7.551e-07
CNAG_06503	2.48193	8.20059e-07
CNAG_01307	0.571135	8.2938e-07
CNAG_01061	1.28238	8.3889e-07
CNAG_06726	0.765976	8.63276e-07
CNAG_02170	1.04309	8.68508e-07
CNAG_00927	0.774579	8.72536e-07
CNAG_00408	0.808496	8.72781e-07
CNAG_05376	0.83255	8.95449e-07
CNAG_07833	0.76363	9.15445e-07
CNAG_05296	0.747336	9.34137e-07
CNAG_02298	0.700459	9.46237e-07
CNAG_07647	0.654476	9.49319e-07
CNAG_00309	0.700963	1.0181e-06
CNAG_05834	0.755809	1.03567e-06
CNAG_01178	0.662104	1.04449e-06
CNAG_00080	1.55046	1.07147e-06
CNAG_06782	0.689047	1.08158e-06
CNAG_07530	0.759169	1.12776e-06
CNAG_00537	0.875084	1.14997e-06
CNAG_00830	0.79396	1.15157e-06
CNAG_04892	1.05895	1.16257e-06
CNAG_01122	2.06512	1.17189e-06
CNAG_06332	0.633672	1.17866e-06
CNAG_03786	0.843321	1.22297e-06
CNAG_03889	0.780811	1.22824e-06
CNAG_04611	0.746347	1.23196e-06
CNAG_03404	0.748326	1.2518e-06
CNAG_04774	0.736871	1.26604e-06
CNAG_00463	2.93933	1.3054e-06
CNAG_06454	0.789065	1.31815e-06
CNAG_01580	0.619623	1.37215e-06
CNAG_04252	0.785543	1.39515e-06
CNAG_06750	0.625952	1.43819e-06
CNAG_02776	0.83076	1.45898e-06
CNAG_07436	1.42834	1.47886e-06
CNAG_07602	1.13481	1.48012e-06
CNAG_05380	0.666045	1.50025e-06
CNAG_03265	0.745533	1.55272e-06
CNAG_05872	0.718599	1.58064e-06
CNAG_04718	0.822742	1.58841e-06
CNAG_01988	0.689607	1.66102e-06
CNAG_04773	1.02173	1.6748e-06
CNAG_02539	0.727908	1.69357e-06
CNAG_02089	0.816048	1.765e-06
CNAG_02544	2.35865	1.85871e-06
CNAG_00480	0.718531	1.89052e-06
CNAG_05278	2.3024	1.89509e-06
CNAG_04594	0.666394	1.9797e-06
CNAG_04637	0.655222	2.13061e-06
CNAG_04317	1.50679	2.14429e-06
CNAG_04492	0.753408	2.15643e-06
CNAG_03882	0.628798	2.15792e-06
CNAG_04256	0.711164	2.22409e-06
CNAG_02540	1.53545	2.2735e-06
CNAG_05607	0.680799	2.31091e-06
CNAG_07593	0.644344	2.31091e-06
CNAG_00521	0.664663	2.37033e-06
CNAG_05188	1.62019	2.38713e-06
CNAG_04720	0.730201	2.50749e-06
CNAG_03548	0.819875	2.53728e-06
CNAG_00229	0.907575	2.58639e-06
CNAG_01134	0.809035	2.61466e-06
CNAG_00481	2.73008	2.64757e-06
CNAG_04626	1.29857	2.67773e-06
CNAG_00498	0.804982	2.69343e-06
CNAG_03685	0.721957	2.9422e-06
CNAG_04371	0.711304	2.99257e-06
CNAG_00679	0.736781	3.09715e-06
CNAG_04920	0.656176	3.20252e-06
CNAG_02064	0.631409	3.26761e-06
CNAG_04013	0.716342	3.26761e-06
CNAG_02154	0.715318	3.27363e-06
CNAG_04374	1.18346	3.2767e-06
CNAG_02031	1.89806	3.33281e-06
CNAG_06354	1.02612	3.34276e-06
CNAG_04148	1.04949	3.36047e-06
CNAG_04630	0.658183	3.4444e-06
CNAG_03942	0.56738	3.44759e-06
CNAG_04217	1.79863	3.57371e-06
CNAG_00409	0.744857	3.58893e-06
CNAG_06574	0.578413	3.63457e-06
CNAG_04257	0.573734	3.66491e-06
CNAG_03902	0.644008	3.68097e-06
CNAG_07321	0.914827	3.69044e-06
CNAG_03148	0.945404	3.69329e-06
CNAG_06889	1.85763	3.71047e-06
CNAG_00499	0.818712	3.72989e-06
CNAG_06313	0.644671	3.74356e-06
CNAG_01765	0.823492	3.77525e-06
CNAG_06567	0.704484	4.01104e-06
CNAG_05616	0.670565	4.06151e-06
CNAG_04152	0.645996	4.0752e-06
CNAG_04038	0.920436	4.12814e-06
CNAG_04248	0.60496	4.17336e-06
CNAG_03731	0.745112	4.18067e-06
CNAG_01696	0.637615	4.21745e-06
CNAG_01776	1.28765	4.22337e-06
CNAG_05809	0.572231	4.26907e-06
CNAG_04690	0.644226	4.45873e-06
CNAG_01443	0.791239	4.49305e-06
CNAG_03539	1.72533	4.50795e-06
CNAG_01063	0.612658	4.60216e-06
CNAG_02470	0.600057	4.61097e-06
CNAG_03768	0.757044	4.61097e-06
CNAG_00596	0.990005	4.65755e-06
CNAG_05860	0.648178	4.65755e-06
CNAG_05544	0.68258	4.70226e-06
CNAG_05737	0.652525	4.83443e-06
CNAG_07746	0.677818	4.86281e-06
CNAG_06846	0.703189	4.88525e-06
CNAG_04053	0.910234	5.07509e-06
CNAG_02863	1.91223	5.20654e-06
CNAG_00335	0.62954	5.28427e-06
CNAG_02313	0.62458	5.37399e-06
CNAG_04597	0.83552	5.39993e-06
CNAG_00039	0.789497	5.42723e-06
CNAG_06705	1.55717	5.46246e-06
CNAG_06289	0.775521	5.98091e-06
CNAG_00851	0.950146	6.001e-06
CNAG_02024	0.804879	6.0667e-06
CNAG_03491	1.69985	6.16798e-06
CNAG_07319	0.724521	6.19335e-06
CNAG_05929	1.06233	6.21268e-06
CNAG_02406	0.983045	6.32805e-06
CNAG_02594	0.709221	6.43786e-06
CNAG_07843	2.78914	6.43786e-06
CNAG_01919	0.5723	6.57231e-06
CNAG_00683	0.661333	6.82093e-06
CNAG_00106	0.90015	6.9696e-06
CNAG_04862	0.718487	7.02901e-06
CNAG_05719	0.703177	7.09703e-06
CNAG_02039	1.19085	7.28943e-06
CNAG_02989	0.550573	7.35089e-06
CNAG_01268	1.58289	7.60196e-06
CNAG_05383	0.538562	7.64144e-06
CNAG_07778	0.678272	7.71003e-06
CNAG_05300	0.848276	7.76644e-06
CNAG_05011	0.751234	8.16174e-06
CNAG_03764	1.17313	8.17588e-06
CNAG_02877	0.589316	8.89227e-06
CNAG_01930	0.770539	8.91606e-06
CNAG_04184	0.78299	9.08231e-06
CNAG_06884	0.751282	9.21696e-06
CNAG_02312	0.603907	9.21988e-06
CNAG_04476	1.59617	9.79084e-06
CNAG_01859	0.588495	9.83322e-06
CNAG_04167	0.640717	9.84165e-06
CNAG_02129	0.552566	9.87486e-06
CNAG_01015	0.572257	1.00534e-05
CNAG_07527	1.59216	1.00596e-05
CNAG_00827	1.72806	1.01391e-05
CNAG_00500	0.581177	1.03439e-05
CNAG_01162	0.653585	1.03807e-05
CNAG_01017	0.60707	1.05161e-05
CNAG_07512	0.677027	1.0546e-05
CNAG_07481	0.614777	1.10546e-05
CNAG_05290	1.01696	1.15427e-05
CNAG_03532	2.53341	1.26001e-05
CNAG_01949	0.77724	1.26196e-05
CNAG_07934	2.71484	1.2637e-05
CNAG_05482	0.6891	1.2653e-05
CNAG_03896	0.924225	1.26786e-05
CNAG_06771	0.640537	1.29105e-05
CNAG_06820	0.685556	1.30558e-05
CNAG_04975	2.18532	1.35632e-05
CNAG_03901	0.842103	1.37281e-05
CNAG_06697	1.01558	1.38295e-05
CNAG_06624	0.579196	1.38433e-05
CNAG_05122	0.610863	1.4145e-05
CNAG_02578	0.918047	1.43412e-05
CNAG_06411	0.749837	1.45012e-05
CNAG_06409	0.667288	1.45303e-05
CNAG_01424	0.615391	1.47128e-05
CNAG_04108	0.760127	1.5378e-05
CNAG_01584	0.608101	1.56341e-05
CNAG_05874	0.62249	1.58705e-05
CNAG_04337	0.812279	1.60786e-05
CNAG_04619	1.2482	1.60786e-05
CNAG_02473	0.525594	1.64536e-05
CNAG_02873	0.691293	1.6624e-05
CNAG_04404	1.09038	1.66447e-05
CNAG_05388	0.618587	1.69045e-05
CNAG_00849	1.60017	1.74463e-05
CNAG_05077	0.50022	1.75372e-05
CNAG_03309	0.64104	1.78989e-05
CNAG_06414	0.746265	1.82909e-05
CNAG_04766	2.17394	1.83164e-05
CNAG_05685	0.653305	1.8569e-05
CNAG_04864	0.647356	1.8914e-05
CNAG_02995	0.581273	1.92486e-05
CNAG_01196	0.642417	1.93914e-05
CNAG_06239	0.987275	1.98004e-05
CNAG_02865	1.97437	1.98241e-05
CNAG_02346	2.19465	2.07034e-05
CNAG_02950	0.616533	2.18671e-05
CNAG_06588	0.726225	2.20573e-05
CNAG_07860	0.596673	2.26646e-05
CNAG_04655	0.716721	2.40336e-05
CNAG_02119	0.622536	2.41344e-05
CNAG_03147	0.62373	2.4451e-05
CNAG_04502	0.581492	2.44761e-05
CNAG_02357	0.629046	2.4607e-05
CNAG_02757	0.5359	2.50561e-05
CNAG_05898	0.687294	2.54515e-05
CNAG_05019	0.686646	2.6309e-05
CNAG_06573	0.630118	2.63734e-05
CNAG_00250	0.979062	2.68044e-05
CNAG_03728	0.745332	2.71201e-05
CNAG_06530	0.861015	2.72504e-05
CNAG_03045	0.63156	2.73095e-05
CNAG_03960	0.580382	2.73789e-05
CNAG_05698	0.56064	2.77887e-05
CNAG_03143	0.66569	2.78245e-05
CNAG_05242	0.551428	2.84601e-05
CNAG_03697	0.636481	2.84696e-05
CNAG_03985	0.631424	2.85626e-05
CNAG_01302	0.591874	2.87155e-05
CNAG_00780	0.937403	2.96916e-05
CNAG_04860	0.605453	2.97138e-05
CNAG_02107	0.62979	2.99301e-05
CNAG_03154	0.78954	3.00851e-05
CNAG_02325	0.580397	3.01166e-05
CNAG_02101	0.850318	3.01408e-05
CNAG_05889	0.536579	3.0676e-05
CNAG_04582	0.926474	3.1191e-05
CNAG_05938	1.51146	3.15954e-05
CNAG_02336	0.66247	3.17765e-05
CNAG_01816	2.24572	3.19401e-05
CNAG_02678	0.603656	3.19913e-05
CNAG_02459	0.637157	3.31e-05
CNAG_06174	0.733875	3.33799e-05
CNAG_02800	0.594192	3.37769e-05
CNAG_00377	0.703143	3.39201e-05
CNAG_07505	1.63569	3.45357e-05
CNAG_02997	0.641866	3.49671e-05
CNAG_05649	0.695361	3.59923e-05
CNAG_02219	0.583423	3.62298e-05
CNAG_05605	0.759284	3.69934e-05
CNAG_07027	0.530777	3.9151e-05
CNAG_05310	0.822014	3.93914e-05
CNAG_00569	0.625046	3.96988e-05
CNAG_07691	0.721072	4.26066e-05
CNAG_07511	0.537987	4.39251e-05
CNAG_03921	0.721741	4.46851e-05
CNAG_03213	0.631042	4.48763e-05
CNAG_03729	0.785763	4.50684e-05
CNAG_00898	1.8771	4.5093e-05
CNAG_00470	0.566303	4.55556e-05
CNAG_04833	0.559078	4.59305e-05
CNAG_00175	0.694726	4.60275e-05
CNAG_06031	1.24745	4.64365e-05
CNAG_04042	0.719883	4.75022e-05
CNAG_06490	0.531233	4.93848e-05
CNAG_02160	1.61737	5.01909e-05
CNAG_00732	0.519518	5.18244e-05
CNAG_00542	0.750959	5.36043e-05
CNAG_03054	0.772208	5.36476e-05
CNAG_06516	0.818981	5.66505e-05
CNAG_00081	0.557448	5.76536e-05
CNAG_01319	0.600148	5.89044e-05
CNAG_01121	0.598676	5.90486e-05
CNAG_02528	0.550983	5.98539e-05
CNAG_01184	0.552804	5.99715e-05
CNAG_01736	0.615303	6.05551e-05
CNAG_01558	0.500279	6.1836e-05
CNAG_03355	0.528435	6.22622e-05
CNAG_02764	0.73727	6.29662e-05
CNAG_07401	1.18877	6.32326e-05
CNAG_00580	0.572762	6.53318e-05
CNAG_04414	0.602629	6.62727e-05
CNAG_04668	0.537791	6.65448e-05
CNAG_00815	0.575492	6.7104e-05
CNAG_03369	0.970756	6.73167e-05
CNAG_05287	0.71084	6.74754e-05
CNAG_03792	0.556381	6.80947e-05
CNAG_04828	0.503624	6.80947e-05
CNAG_06907	1.65153	7.28012e-05
CNAG_04035	0.607055	7.67163e-05
CNAG_05715	0.613534	7.73191e-05
CNAG_00122	1.14343	7.88122e-05
CNAG_03808	0.520573	7.9225e-05
CNAG_00571	0.555935	8.04633e-05
CNAG_03047	0.859994	8.11315e-05
CNAG_02682	0.635784	8.26983e-05
CNAG_05652	0.533447	8.30724e-05
CNAG_05309	0.545609	8.33693e-05
CNAG_06195	0.612374	8.4038e-05
CNAG_03689	0.567112	8.59486e-05
CNAG_02796	0.585016	8.73024e-05
CNAG_04231	0.76228	8.93651e-05
CNAG_07760	1.4122	8.94778e-05
CNAG_04402	0.622214	8.96464e-05
CNAG_04837	2.13214	9.21989e-05
CNAG_03228	0.656201	9.22461e-05
CNAG_02026	1.10679	9.40877e-05
CNAG_03383	0.761513	9.45049e-05
CNAG_02423	0.654404	9.5432e-05
CNAG_05531	0.652751	9.5432e-05
CNAG_07696	1.03114	9.77399e-05
CNAG_03920	0.547183	9.85321e-05
CNAG_01479	0.598517	9.94012e-05
CNAG_01242	0.603704	0.000106057
CNAG_01149	0.6035	0.000106637
CNAG_06148	0.571308	0.000109869
CNAG_06401	0.659826	0.000110835
CNAG_00800	0.795127	0.000110875
CNAG_05099	2.41552	0.000111476
CNAG_05319	0.597787	0.00011318
CNAG_05065	2.24106	0.000113499
CNAG_04775	0.559833	0.000114469
CNAG_04147	0.788449	0.000115462
CNAG_03710	0.578742	0.000115648
CNAG_04397	0.578743	0.000116515
CNAG_04496	0.811615	0.000116703
CNAG_01940	0.696105	0.000118047
CNAG_06814	0.699169	0.000118463
CNAG_05993	0.590771	0.000118693
CNAG_00120	0.555303	0.000119929
CNAG_03431	0.561626	0.000120034
CNAG_00069	1.36784	0.000121425
CNAG_02900	0.843468	0.000121581
CNAG_04122	0.621944	0.000125124
CNAG_04338	0.526377	0.000126404
CNAG_00425	1.0963	0.0001277
CNAG_05443	0.996589	0.000128903
CNAG_09002	1.23115	0.000130104
CNAG_04526	1.30572	0.000132262
CNAG_03819	0.572173	0.000136025
CNAG_05270	0.582935	0.000140051
CNAG_00647	0.743826	0.000142476
CNAG_01860	0.610429	0.000142781
CNAG_05516	0.642437	0.000147518
CNAG_02206	2.19522	0.000148773
CNAG_06238	0.521614	0.000149032
CNAG_06275	0.587899	0.000150314
CNAG_00658	0.607454	0.000154613
CNAG_01946	0.848845	0.000157626
CNAG_NAT	2.3104	0.000170614
CNAG_03226	0.541066	0.000170848
CNAG_07462	1.52249	0.000172539
CNAG_05693	0.732357	0.000177045
CNAG_01223	0.67935	0.000179643
CNAG_07772	0.8216	0.000179643
CNAG_04339	0.534773	0.000181416
CNAG_00484	0.614141	0.000181876
CNAG_05189	0.637677	0.000182507
CNAG_02299	0.626131	0.000185956
CNAG_00054	0.551547	0.000186295
CNAG_06194	1.16399	0.000190602
CNAG_04627	0.537042	0.000192323
CNAG_05523	0.643193	0.000193302
CNAG_03966	0.730486	0.000207053
CNAG_00128	1.39936	0.000207841
CNAG_06027	0.989831	0.000207935
CNAG_06009	0.616762	0.00021558
CNAG_00996	0.57043	0.000221735
CNAG_02332	0.564685	0.000221735
CNAG_04063	0.524337	0.000224997
CNAG_06905	0.531788	0.000228309
CNAG_04735	0.66487	0.000230504
CNAG_05035	0.544895	0.00023575
CNAG_04090	0.506754	0.000237827
CNAG_05808	0.723477	0.000245901
CNAG_00626	0.617066	0.000247946
CNAG_01051	0.625386	0.000249727
CNAG_02011	0.727474	0.000250714
CNAG_00909	0.710095	0.000252454
CNAG_04462	0.580645	0.000255751
CNAG_01208	0.516146	0.000257032
CNAG_05752	0.820946	0.000260022
CNAG_01533	0.662	0.000261462
CNAG_01886	0.569421	0.000272058
CNAG_03875	0.63933	0.000274328
CNAG_03533	0.518385	0.00027593
CNAG_06459	0.538763	0.000277393
CNAG_06011	0.832163	0.000277672
CNAG_07684	1.37874	0.00028133
CNAG_01019	0.505931	0.000292787
CNAG_01873	2.21437	0.000295051
CNAG_02896	0.650814	0.000303837
CNAG_02973	0.596937	0.000311592
CNAG_05720	0.616069	0.000314882
CNAG_03900	0.530556	0.000328976
CNAG_00172	1.19838	0.00033443
CNAG_06493	0.507135	0.000344776
CNAG_07595	0.573773	0.000344814
CNAG_04127	0.563206	0.000346951
CNAG_07940	0.665411	0.000349158
CNAG_05539	0.521286	0.000360076
CNAG_01796	0.606525	0.000370076
CNAG_02374	0.578681	0.000373823
CNAG_03686	0.665221	0.000373823
CNAG_04359	0.501437	0.000391672
CNAG_05608	0.539878	0.000399016
CNAG_03915	0.806596	0.00041425
CNAG_06050	0.823794	0.000429124
CNAG_00346	0.606203	0.000433175
CNAG_03112	0.555056	0.000436876
CNAG_03909	1.04443	0.000444235
CNAG_00664	1.32646	0.000447771
CNAG_00363	0.501548	0.000456561
CNAG_03637	0.598674	0.000458465
CNAG_05533	0.727808	0.000459523
CNAG_07801	0.529338	0.000461653
CNAG_05937	0.521887	0.000476044
CNAG_03210	0.523401	0.000477065
CNAG_06731	1.6898	0.000483135
CNAG_03050	0.720224	0.000495737
CNAG_07534	0.524789	0.000505389
CNAG_03215	1.22797	0.000521285
CNAG_05032	0.896382	0.000533142
CNAG_04017	0.517179	0.00053374
CNAG_03443	1.85657	0.000539244
CNAG_01507	0.701259	0.000557541
CNAG_07900	0.751729	0.00055853
CNAG_02872	1.32748	0.00056422
CNAG_06560	0.526898	0.000572795
CNAG_09005	1.47911	0.000583877
CNAG_02866	0.507001	0.000588148
CNAG_07529	0.540108	0.000592176
CNAG_06058	0.608364	0.000592279
CNAG_02933	0.500904	0.000605368
CNAG_04026	0.678401	0.000606871
CNAG_05165	0.608744	0.000608328
CNAG_04305	0.54636	0.000609701
CNAG_00591	2.15229	0.000611141
CNAG_05470	0.517561	0.000612052
CNAG_02052	1.13761	0.000614666
CNAG_02126	0.502349	0.000614703
CNAG_04116	1.47005	0.000621681
CNAG_05145	0.662579	0.000647596
CNAG_04242	0.663486	0.000652816
CNAG_04324	0.740695	0.000665364
CNAG_04795	0.680875	0.00069416
CNAG_02766	0.543539	0.000702162
CNAG_03831	2.13076	0.000712726
CNAG_05558	0.569943	0.000732836
CNAG_04434	0.573167	0.000750448
CNAG_00516	0.843281	0.000750688
CNAG_05042	0.79155	0.000767219
CNAG_02592	0.805167	0.000774139
CNAG_06665	0.721184	0.000787206
CNAG_03995	0.594946	0.000802143
CNAG_01601	0.544739	0.00085223
CNAG_02549	0.515637	0.000852433
CNAG_03392	0.548415	0.000853677
CNAG_07616	0.660156	0.000864394
CNAG_03543	0.513769	0.000900678
CNAG_01885	0.528054	0.000906377
CNAG_01602	0.638687	0.000919524
CNAG_05144	0.746375	0.000937321
CNAG_03846	0.628647	0.000939425
CNAG_06534	0.51972	0.000943894
CNAG_03932	0.559591	0.000944332
CNAG_05994	0.507614	0.000955495
CNAG_00869	0.698051	0.000963339
CNAG_02364	0.676813	0.000973662
CNAG_04777	0.677613	0.000990363
CNAG_03906	1.05037	0.000993824
CNAG_02132	0.577108	0.00101833
CNAG_04240	0.557486	0.00102237
CNAG_05718	0.528258	0.00104195
CNAG_03224	2.0353	0.00105461
CNAG_06132	0.602091	0.00109069
CNAG_02926	0.589641	0.00111763
CNAG_04064	1.15227	0.00112109
CNAG_07343	1.01202	0.00112272
CNAG_00818	0.507536	0.00116645
CNAG_06918	0.782864	0.00117927
CNAG_00492	1.03158	0.00121424
CNAG_04241	0.512615	0.00124488
CNAG_06595	0.856002	0.00126641
CNAG_00148	0.540466	0.00126993
CNAG_03082	0.552056	0.00128116
CNAG_04704	1.97733	0.00128116
CNAG_00756	0.525324	0.0013741
CNAG_03883	0.594215	0.0013741
CNAG_02029	0.522458	0.00140489
CNAG_09008	1.44277	0.00143478
CNAG_00166	0.645348	0.00143569
CNAG_06281	1.78226	0.00143811
CNAG_00915	0.540867	0.00147196
CNAG_07417	0.755312	0.00147903
CNAG_05866	0.524537	0.00149312
CNAG_03400	0.690279	0.00150727
CNAG_04747	0.50237	0.00155688
CNAG_01506	0.92239	0.00158854
CNAG_04036	0.769588	0.00165141
CNAG_07908	0.508204	0.00166854
CNAG_05747	0.507672	0.00174737
CNAG_07542	0.739983	0.00176846
CNAG_01952	0.512528	0.0018399
CNAG_05450	0.613697	0.00192349
CNAG_05773	0.56396	0.00208364
CNAG_04115	0.512655	0.00215315
CNAG_05501	0.622168	0.00217805
CNAG_05006	0.505349	0.00223311
CNAG_01989	0.974907	0.0022888
CNAG_01892	0.505416	0.00230098
CNAG_02345	0.853957	0.00239558
CNAG_02424	0.517636	0.00243111
CNAG_03919	0.526879	0.00247695
CNAG_03734	0.59792	0.00247793
CNAG_04012	0.597759	0.00250302
CNAG_00076	0.530384	0.00266594
CNAG_02131	0.502152	0.00268061
CNAG_06188	0.52462	0.00269938
CNAG_07867	0.622559	0.00272455
CNAG_05593	0.556644	0.0027572
CNAG_03013	0.530887	0.00278246
CNAG_02959	0.602537	0.00279078
CNAG_01497	0.721551	0.00286024
CNAG_00507	1.34532	0.00296736
CNAG_03569	1.8086	0.00297419
CNAG_05738	1.10171	0.0029953
CNAG_06795	0.662281	0.00305654
CNAG_04107	0.569146	0.00313417
CNAG_02397	0.57458	0.00314593
CNAG_03018	0.544997	0.00314654
CNAG_00406	0.684565	0.00317308
CNAG_04680	0.50395	0.00317412
CNAG_07807	0.503661	0.00318075
CNAG_04662	0.551682	0.00321565
CNAG_00699	1.23656	0.00328756
CNAG_07927	0.542649	0.00332079
CNAG_06932	1.23982	0.00337236
CNAG_05911	1.09194	0.00341747
CNAG_01954	0.866393	0.00348724
CNAG_01963	0.805619	0.00349894
CNAG_04347	0.510164	0.00360401
CNAG_03061	0.704413	0.00368266
CNAG_02339	1.82992	0.00383092
CNAG_05508	0.623325	0.00387826
CNAG_04412	0.538846	0.00391991
CNAG_01622	0.518956	0.0039441
CNAG_04638	0.626186	0.00398832
CNAG_00981	0.539656	0.00405102
CNAG_00043	0.545421	0.00406187
CNAG_05381	1.10914	0.00419668
CNAG_02034	0.651047	0.00433363
CNAG_05358	0.877765	0.00434404
CNAG_01481	0.685864	0.00459527
CNAG_04830	0.56165	0.00463244
CNAG_05536	0.508586	0.00479686
CNAG_04168	0.52356	0.00483259

## Sheet: Repressed in med12
genes	log2FoldChange	padj
CNAG_00979	-2.4392	5.39167e-87
CNAG_07011	-7.51842	1.26977e-79
CNAG_05075	-2.45612	5.53515e-79
CNAG_06985	-7.52515	3.40236e-75
CNAG_04702	-7.71673	4.79467e-75
CNAG_02386	-2.60711	4.87364e-67
CNAG_03894	-4.29906	1.58204e-60
CNAG_01138	-2.76915	5.73753e-58
CNAG_05870	-2.80364	1.95442e-56
CNAG_06249	-6.8902	1.13755e-55
CNAG_06986	-6.86091	3.52867e-55
CNAG_06785	-2.09082	1.20856e-53
CNAG_07008	-6.79714	9.16916e-50
CNAG_06018	-3.95917	3.18787e-49
CNAG_00162	-1.79131	3.44007e-49
CNAG_07917	-6.51422	6.23789e-48
CNAG_04417	-4.66374	1.79019e-47
CNAG_06874	-3.43366	1.91549e-47
CNAG_02118	-2.11477	8.00831e-43
CNAG_06935	-1.8769	8.17766e-43
CNAG_07009	-6.4132	1.09029e-42
CNAG_02556	-2.95843	3.48105e-42
CNAG_06936	-3.08999	3.88059e-40
CNAG_01562	-2.51333	3.23518e-39
CNAG_06346	-2.17551	3.97024e-39
CNAG_06347	-2.07491	4.77979e-39
CNAG_05364	-2.64472	3.56552e-38
CNAG_02935	-2.25507	7.20362e-38
CNAG_05159	-1.71836	1.17065e-36
CNAG_04280	-2.41352	1.09023e-34
CNAG_02777	-1.98796	1.38952e-34
CNAG_00165	-2.38662	1.70387e-34
CNAG_00373	-2.38036	3.56366e-34
CNAG_06252	-5.53562	4.26464e-34
CNAG_02557	-2.69418	1.3165e-33
CNAG_06912	-2.35708	1.10512e-32
CNAG_04004	-1.6469	5.78258e-32
CNAG_06876	-3.00155	6.16441e-32
CNAG_06917	-1.56845	9.13813e-31
CNAG_06875	-2.11337	1.12151e-29
CNAG_00862	-2.44407	1.86721e-29
CNAG_00903	-2.31037	1.98446e-29
CNAG_01934	-4.01275	5.22419e-29
CNAG_07651	-2.32077	6.10048e-29
CNAG_06251	-5.50342	1.07608e-28
CNAG_06250	-5.48858	1.60986e-28
CNAG_04799	-1.55306	2.67456e-28
CNAG_04874	-2.18261	3.45986e-28
CNAG_06611	-2.05178	3.45986e-28
CNAG_02797	-1.53857	1.18549e-27
CNAG_05982	-2.07772	2.53221e-27
CNAG_00334	-1.49099	3.29314e-27
CNAG_00049	-2.66107	7.72843e-27
CNAG_03759	-1.36248	9.55975e-27
CNAG_01990	-1.55647	9.58738e-27
CNAG_00011	-1.45171	1.93649e-26
CNAG_06125	-1.62543	2.04986e-26
CNAG_06400	-1.34648	2.6362e-26
CNAG_05252	-1.73402	3.07109e-26
CNAG_06967	-1.5063	6.43341e-26
CNAG_01884	-1.68901	1.21941e-25
CNAG_05762	-1.58191	2.70671e-25
CNAG_03716	-2.68077	3.07427e-25
CNAG_02928	-1.61487	3.7275e-25
CNAG_01238	-1.77166	4.1451e-25
CNAG_00002	-3.04146	5.37435e-25
CNAG_00164	-1.50818	7.63294e-25
CNAG_06870	-2.27108	1.08969e-24
CNAG_06248	-1.48854	1.73955e-24
CNAG_02775	-1.53438	1.80542e-24
CNAG_01480	-1.6946	2.09205e-24
CNAG_01473	-2.91771	4.29446e-24
CNAG_05640	-1.33153	5.63378e-24
CNAG_04092	-3.92198	6.6918e-23
CNAG_04756	-1.85913	9.26121e-23
CNAG_05800	-1.54312	1.38463e-22
CNAG_07707	-3.87133	1.52351e-22
CNAG_03056	-4.57812	1.54949e-22
CNAG_03747	-1.51171	1.57559e-22
CNAG_00672	-1.39733	1.96466e-22
CNAG_00838	-2.27959	2.87557e-22
CNAG_00655	-1.36997	3.98477e-22
CNAG_02254	-2.75143	4.74765e-22
CNAG_00640	-1.46633	4.99515e-22
CNAG_02234	-1.53775	6.67946e-22
CNAG_00779	-1.50417	1.2483e-21
CNAG_03577	-1.54989	1.96481e-21
CNAG_01224	-1.45642	2.15633e-21
CNAG_03719	-1.1954	2.27441e-21
CNAG_04700	-1.53555	2.29478e-21
CNAG_04179	-1.29099	2.68222e-21
CNAG_05232	-1.47329	3.76419e-21
CNAG_04021	-1.57893	5.18064e-21
CNAG_00370	-1.34273	5.28137e-21
CNAG_04445	-1.47657	5.43307e-21
CNAG_00600	-1.24174	7.12624e-21
CNAG_04068	-1.73818	8.18058e-21
CNAG_00771	-1.39788	1.49116e-20
CNAG_00656	-1.46849	2.32988e-20
CNAG_06605	-1.51615	2.46423e-20
CNAG_04762	-1.62961	2.53227e-20
CNAG_02449	-1.49029	2.76389e-20
CNAG_01612	-1.91911	3.01748e-20
CNAG_03198	-1.37967	4.01718e-20
CNAG_03283	-1.48164	4.62687e-20
CNAG_06144	-1.15587	5.38271e-20
CNAG_06966	-2.32748	6.36651e-20
CNAG_04884	-1.48672	6.84868e-20
CNAG_06095	-1.40641	6.84868e-20
CNAG_05459	-1.14335	6.92081e-20
CNAG_05555	-1.36288	7.03183e-20
CNAG_03242	-1.78112	9.8043e-20
CNAG_00608	-1.64788	1.06284e-19
CNAG_00034	-1.59629	1.33891e-19
CNAG_01263	-1.07541	2.21447e-19
CNAG_00721	-1.34527	2.70153e-19
CNAG_01428	-1.24301	3.72879e-19
CNAG_00897	-1.09321	4.41795e-19
CNAG_04415	-1.63016	5.25074e-19
CNAG_04114	-1.64453	6.28863e-19
CNAG_05556	-1.43717	7.43369e-19
CNAG_05333	-3.73395	7.92289e-19
CNAG_06505	-1.49297	8.40253e-19
CNAG_02331	-1.50219	1.33231e-18
CNAG_05212	-2.87095	1.43558e-18
CNAG_01152	-1.58227	1.94138e-18
CNAG_04448	-1.23222	1.94601e-18
CNAG_06545	-1.40421	2.07274e-18
CNAG_01207	-1.79352	2.43502e-18
CNAG_05525	-1.34929	2.46311e-18
CNAG_01494	-3.03603	2.60504e-18
CNAG_00871	-2.04211	3.79029e-18
CNAG_03664	-1.15226	3.93134e-18
CNAG_01170	-1.5099	4.75507e-18
CNAG_04025	-2.39001	4.79948e-18
CNAG_03263	-1.01399	5.16973e-18
CNAG_03015	-1.34332	5.56153e-18
CNAG_06424	-1.2528	5.65377e-18
CNAG_06113	-1.00923	6.11417e-18
CNAG_02489	-2.2131	7.5643e-18
CNAG_06253	-4.54977	7.59717e-18
CNAG_03053	-1.60114	7.7783e-18
CNAG_02720	-1.41385	7.85397e-18
CNAG_06231	-1.67839	9.56933e-18
CNAG_01153	-1.50459	1.13044e-17
CNAG_01486	-1.35108	1.1999e-17
CNAG_01976	-1.4432	1.51004e-17
CNAG_00010	-1.23071	1.63824e-17
CNAG_03780	-1.33985	2.00128e-17
CNAG_02144	-1.3709	2.01644e-17
CNAG_04096	-3.51955	2.25911e-17
CNAG_02404	-1.00071	3.26067e-17
CNAG_04726	-1.4084	3.34637e-17
CNAG_04005	-1.29465	3.47186e-17
CNAG_01951	-1.16542	4.66809e-17
CNAG_05351	-1.3879	4.72213e-17
CNAG_02328	-1.5591	4.84614e-17
CNAG_06447	-1.50014	8.85956e-17
CNAG_03122	-1.53954	9.75689e-17
CNAG_07334	-0.978893	1.10466e-16
CNAG_07457	-2.84766	1.3786e-16
CNAG_01255	-1.5729	1.84183e-16
CNAG_06168	-1.0223	1.94535e-16
CNAG_07893	-3.78241	2.83215e-16
CNAG_00709	-1.48452	3.76823e-16
CNAG_04097	-3.76827	4.42009e-16
CNAG_06633	-1.35883	4.82506e-16
CNAG_06786	-2.06483	4.90268e-16
CNAG_05221	-1.38509	4.99707e-16
CNAG_07731	-2.83021	6.5742e-16
CNAG_06906	-1.28345	7.34913e-16
CNAG_03221	-1.36028	7.80816e-16
CNAG_05817	-1.01116	9.02852e-16
CNAG_07826	-1.73133	9.95968e-16
CNAG_06222	-1.27782	1.17181e-15
CNAG_03117	-1.02428	1.23154e-15
CNAG_01300	-1.23382	1.31992e-15
CNAG_02754	-1.23299	1.36887e-15
CNAG_02285	-1.25438	1.71329e-15
CNAG_01628	-1.38711	1.78848e-15
CNAG_07819	-2.73457	2.03139e-15
CNAG_05618	-1.10707	2.11952e-15
CNAG_01332	-1.37287	2.58328e-15
CNAG_00895	-1.14767	2.88045e-15
CNAG_02714	-1.20713	3.29143e-15
CNAG_06000	-1.21965	3.41776e-15
CNAG_02330	-1.37162	3.44297e-15
CNAG_00883	-1.47977	3.86609e-15
CNAG_05138	-1.54869	3.99234e-15
CNAG_07390	-2.60665	6.66741e-15
CNAG_04639	-1.08677	6.82896e-15
CNAG_07839	-1.41827	6.99065e-15
CNAG_00703	-1.17568	7.36168e-15
CNAG_02440	-1.15871	8.89199e-15
CNAG_06840	-1.05331	9.20711e-15
CNAG_01528	-1.45477	1.53895e-14
CNAG_07732	-1.26056	1.91945e-14
CNAG_03000	-1.19097	1.96906e-14
CNAG_04553	-3.65709	2.38016e-14
CNAG_01455	-0.953361	2.4471e-14
CNAG_05264	-1.22843	2.45079e-14
CNAG_07469	-1.006	3.29158e-14
CNAG_05254	-1.43769	3.58263e-14
CNAG_05465	-1.38735	3.68831e-14
CNAG_02036	-1.2143	4.04875e-14
CNAG_06524	-2.82936	4.28553e-14
CNAG_00456	-0.995339	4.48815e-14
CNAG_07554	-1.12756	4.72279e-14
CNAG_02338	-1.29819	5.26912e-14
CNAG_04048	-1.05061	5.7568e-14
CNAG_07767	-3.95723	6.11739e-14
CNAG_05695	-1.03963	6.4765e-14
CNAG_04356	-1.57706	6.89163e-14
CNAG_00785	-0.876608	7.4202e-14
CNAG_04320	-1.20681	8.71655e-14
CNAG_00116	-1.24499	1.02353e-13
CNAG_06240	-1.27402	1.15019e-13
CNAG_07735	-1.1875	1.40403e-13
CNAG_04969	-1.20435	1.40926e-13
CNAG_00232	-1.16851	1.44649e-13
CNAG_00451	-1.9354	1.46724e-13
CNAG_02855	-1.16438	1.65709e-13
CNAG_01279	-1.49085	1.74703e-13
CNAG_06035	-1.14732	1.89346e-13
CNAG_00161	-1.30326	2.08662e-13
CNAG_04011	-1.10695	2.30946e-13
CNAG_01879	-1.06797	2.52923e-13
CNAG_03342	-1.30253	2.6817e-13
CNAG_04215	-1.14487	2.79582e-13
CNAG_00417	-1.12924	3.05162e-13
CNAG_04101	-1.05877	3.40854e-13
CNAG_02917	-1.32689	3.6865e-13
CNAG_03700	-1.16182	3.70954e-13
CNAG_07608	-1.12871	3.95345e-13
CNAG_00861	-2.40534	5.06608e-13
CNAG_05118	-1.41301	5.77062e-13
CNAG_05847	-1.03047	6.28772e-13
CNAG_02293	-1.14177	6.47658e-13
CNAG_05925	-1.03892	6.90125e-13
CNAG_02983	-1.21113	7.75187e-13
CNAG_04098	-0.868126	8.39494e-13
CNAG_06839	-1.21144	9.23315e-13
CNAG_02885	-1.14978	9.4682e-13
CNAG_02937	-1.00712	1.07712e-12
CNAG_05822	-1.48094	1.07839e-12
CNAG_00531	-0.923203	1.08853e-12
CNAG_05597	-1.5998	1.31855e-12
CNAG_03011	-1.58526	1.36901e-12
CNAG_03481	-1.93569	1.41039e-12
CNAG_01983	-1.04037	1.41623e-12
CNAG_02212	-0.961953	1.41656e-12
CNAG_03302	-1.36658	1.44507e-12
CNAG_03552	-1.38329	1.637e-12
CNAG_01814	-1.64315	2.58248e-12
CNAG_04077	-2.25707	2.8368e-12
CNAG_06811	-1.11822	3.0622e-12
CNAG_07868	-2.94652	4.33164e-12
CNAG_02810	-0.907698	4.55412e-12
CNAG_05487	-2.99019	6.11022e-12
CNAG_01416	-1.31228	6.59497e-12
CNAG_02811	-1.23619	7.18946e-12
CNAG_00788	-1.03105	8.06445e-12
CNAG_00752	-1.03672	8.78466e-12
CNAG_00509	-0.833747	9.30025e-12
CNAG_05545	-1.19415	9.93298e-12
CNAG_00378	-3.55763	1.03393e-11
CNAG_03071	-1.45089	1.11229e-11
CNAG_00688	-1.15524	1.39938e-11
CNAG_02255	-1.73939	1.6917e-11
CNAG_05078	-0.999832	1.6917e-11
CNAG_04652	-1.01557	1.72231e-11
CNAG_00821	-1.30501	1.74021e-11
CNAG_03092	-1.07076	2.03082e-11
CNAG_06302	-0.912409	2.34847e-11
CNAG_02209	-1.08562	2.513e-11
CNAG_06267	-0.752685	2.52925e-11
CNAG_03859	-1.02532	2.86816e-11
CNAG_05893	-0.90035	3.60054e-11
CNAG_06218	-0.921487	3.8035e-11
CNAG_03724	-1.09737	4.0993e-11
CNAG_06760	-1.15127	4.3622e-11
CNAG_01370	-1.63267	4.42916e-11
CNAG_00028	-0.984754	4.64201e-11
CNAG_07502	-0.959591	4.64201e-11
CNAG_03762	-1.32339	4.77306e-11
CNAG_01127	-1.14399	5.08396e-11
CNAG_00632	-0.954343	5.18164e-11
CNAG_00086	-1.37447	5.86618e-11
CNAG_01168	-0.86308	5.86618e-11
CNAG_04304	-0.791213	6.67488e-11
CNAG_02472	-0.894024	7.14458e-11
CNAG_02780	-0.925709	7.19725e-11
CNAG_01130	-1.09779	8.71758e-11
CNAG_04883	-1.02044	9.38582e-11
CNAG_06847	-1.10073	9.56535e-11
CNAG_05485	-1.06026	1.06553e-10
CNAG_02342	-1.18931	1.26707e-10
CNAG_05257	-1.89797	1.31357e-10
CNAG_02189	-0.848452	1.35834e-10
CNAG_03807	-2.1332	1.35834e-10
CNAG_06898	-1.05677	1.38587e-10
CNAG_07330	-1.8731	1.42137e-10
CNAG_05557	-1.00893	1.45149e-10
CNAG_05379	-1.07129	1.52091e-10
CNAG_00150	-1.12022	1.52823e-10
CNAG_00238	-0.829376	1.62287e-10
CNAG_02301	-0.804713	1.67348e-10
CNAG_01091	-0.872439	1.72974e-10
CNAG_07545	-1.32617	1.72974e-10
CNAG_03787	-0.917112	1.7365e-10
CNAG_00819	-0.8657	1.79934e-10
CNAG_04642	-1.0094	1.82787e-10
CNAG_00746	-0.779527	1.84921e-10
CNAG_07871	-0.788085	2.13071e-10
CNAG_06507	-1.57266	2.17733e-10
CNAG_00434	-1.00995	2.20444e-10
CNAG_03140	-0.755184	2.32617e-10
CNAG_06872	-2.01646	2.34347e-10
CNAG_01181	-0.832225	2.79782e-10
CNAG_01456	-3.35089	3.08235e-10
CNAG_03753	-1.24946	3.08235e-10
CNAG_05701	-1.0613	3.42176e-10
CNAG_05193	-0.940303	4.01669e-10
CNAG_02048	-1.06206	4.7353e-10
CNAG_05424	-0.829383	5.11494e-10
CNAG_05823	-1.79321	6.26319e-10
CNAG_02533	-1.08038	6.34739e-10
CNAG_05978	-0.747895	6.49968e-10
CNAG_02071	-1.0312	7.23958e-10
CNAG_02541	-0.78785	7.55162e-10
CNAG_05334	-3.41203	8.54488e-10
CNAG_07924	-1.1364	8.80171e-10
CNAG_04909	-1.93467	8.80727e-10
CNAG_06260	-0.950693	1.08771e-09
CNAG_02726	-0.858319	1.12913e-09
CNAG_03952	-0.845691	1.15773e-09
CNAG_07568	-1.11902	1.1998e-09
CNAG_02833	-0.916633	1.2181e-09
CNAG_03323	-0.997462	1.2424e-09
CNAG_01891	-1.38403	1.53819e-09
CNAG_04601	-0.862805	1.57122e-09
CNAG_05711	-1.16085	1.59864e-09
CNAG_04416	-1.82941	1.7658e-09
CNAG_01657	-0.920302	1.79164e-09
CNAG_05700	-0.861393	1.96697e-09
CNAG_04822	-1.27979	2.19534e-09
CNAG_03863	-0.836995	2.27837e-09
CNAG_04146	-0.904022	2.50572e-09
CNAG_03115	-0.986615	2.62117e-09
CNAG_07597	-1.65414	2.65837e-09
CNAG_06539	-1.88748	2.70334e-09
CNAG_02385	-1.36395	2.7188e-09
CNAG_05904	-1.08651	2.82126e-09
CNAG_05814	-1.10447	3.16008e-09
CNAG_03510	-0.967731	3.44447e-09
CNAG_02558	-2.26482	3.47689e-09
CNAG_04049	-1.10329	3.65709e-09
CNAG_03459	-0.810343	4.01626e-09
CNAG_01247	-0.904441	4.03932e-09
CNAG_06102	-0.737195	4.08088e-09
CNAG_02306	-0.993381	4.3046e-09
CNAG_04312	-0.77415	4.31624e-09
CNAG_05900	-0.846553	4.76047e-09
CNAG_06235	-0.931382	4.92597e-09
CNAG_01390	-1.24479	5.09953e-09
CNAG_00797	-0.834262	5.36681e-09
CNAG_00275	-0.877225	5.37032e-09
CNAG_02860	-1.06973	5.43138e-09
CNAG_05080	-0.818781	5.67388e-09
CNAG_01435	-0.836773	6.02619e-09
CNAG_06295	-1.14009	6.19958e-09
CNAG_00276	-1.19742	6.73843e-09
CNAG_05311	-0.83649	6.88048e-09
CNAG_04925	-0.907811	7.17622e-09
CNAG_04608	-1.06835	7.64596e-09
CNAG_01629	-1.24945	8.12005e-09
CNAG_03087	-3.33878	8.47913e-09
CNAG_05478	-0.824846	8.67535e-09
CNAG_04635	-1.21256	8.7349e-09
CNAG_01639	-0.928447	9.03625e-09
CNAG_04470	-2.03502	9.29788e-09
CNAG_04521	-1.45396	9.4998e-09
CNAG_06717	-0.85522	9.50845e-09
CNAG_01731	-0.935865	9.63804e-09
CNAG_04449	-1.03345	9.66787e-09
CNAG_05896	-1.00281	9.77921e-09
CNAG_04365	-0.913613	9.93626e-09
CNAG_07628	-0.695909	1.03246e-08
CNAG_03127	-0.873319	1.0701e-08
CNAG_02105	-1.2182	1.25153e-08
CNAG_03100	-0.73983	1.27105e-08
CNAG_06901	-1.1066	1.33136e-08
CNAG_04436	-0.840274	1.34789e-08
CNAG_02481	-0.975354	1.38207e-08
CNAG_02923	-0.892218	1.49301e-08
CNAG_05554	-1.16249	1.53229e-08
CNAG_01179	-0.960456	1.55249e-08
CNAG_05190	-0.906397	1.56959e-08
CNAG_01577	-0.967595	1.589e-08
CNAG_00293	-0.733792	1.65238e-08
CNAG_05795	-0.870723	1.69132e-08
CNAG_00100	-0.727865	1.81733e-08
CNAG_03204	-0.90552	1.83704e-08
CNAG_01023	-0.845711	1.87929e-08
CNAG_07458	-0.913168	1.88113e-08
CNAG_00829	-0.752365	1.88438e-08
CNAG_01854	-0.889134	1.90431e-08
CNAG_03299	-0.743079	1.99554e-08
CNAG_06751	-0.833015	2.0053e-08
CNAG_04743	-0.782878	2.04977e-08
CNAG_06421	-0.842855	2.18328e-08
CNAG_07937	-0.839291	2.23132e-08
CNAG_03251	-0.810672	2.31472e-08
CNAG_05367	-0.995441	2.37704e-08
CNAG_04985	-0.817503	2.4097e-08
CNAG_00021	-1.16856	2.43797e-08
CNAG_06123	-0.793283	2.5114e-08
CNAG_06684	-1.10712	2.5114e-08
CNAG_02405	-1.07723	2.73169e-08
CNAG_06512	-0.905812	2.78178e-08
CNAG_05357	-1.68448	2.81984e-08
CNAG_06328	-1.16124	2.99829e-08
CNAG_02858	-0.749586	3.19666e-08
CNAG_06653	-1.47133	3.19666e-08
CNAG_02021	-0.887423	3.19978e-08
CNAG_07459	-1.69295	3.33477e-08
CNAG_03717	-1.54575	3.34197e-08
CNAG_05976	-0.727976	3.39272e-08
CNAG_02507	-0.923358	3.55328e-08
CNAG_00635	-0.797109	3.62602e-08
CNAG_02196	-1.08963	3.66743e-08
CNAG_03080	-0.780686	3.69112e-08
CNAG_00867	-2.63286	3.77335e-08
CNAG_05137	-0.87478	3.79353e-08
CNAG_01055	-0.764341	3.86978e-08
CNAG_03951	-1.08281	4.00839e-08
CNAG_07549	-0.858794	4.61648e-08
CNAG_01318	-0.694591	4.84655e-08
CNAG_04784	-1.85592	4.98975e-08
CNAG_05905	-0.978916	5.51496e-08
CNAG_01637	-0.760132	5.64617e-08
CNAG_00587	-1.69827	5.81667e-08
CNAG_05614	-0.877714	5.83945e-08
CNAG_00874	-0.69007	5.88118e-08
CNAG_04694	-0.868938	5.92737e-08
CNAG_05238	-1.42757	6.29952e-08
CNAG_03578	-1.12714	6.35049e-08
CNAG_03979	-1.11339	6.76317e-08
CNAG_00176	-0.832385	6.80031e-08
CNAG_06389	-2.49614	6.87338e-08
CNAG_04444	-0.719092	7.32969e-08
CNAG_03793	-0.976635	7.47358e-08
CNAG_04961	-0.757382	7.65012e-08
CNAG_01820	-0.70566	7.65355e-08
CNAG_01049	-0.859476	7.78233e-08
CNAG_01880	-0.813489	8.08226e-08
CNAG_06570	-0.861582	8.08663e-08
CNAG_05546	-1.03661	8.14659e-08
CNAG_03659	-0.859581	8.15237e-08
CNAG_07810	-0.716464	8.46987e-08
CNAG_02140	-0.677838	8.59687e-08
CNAG_01126	-0.767118	8.85045e-08
CNAG_05761	-1.0761	9.33369e-08
CNAG_05458	-1.03043	9.5649e-08
CNAG_00832	-1.01765	1.04528e-07
CNAG_01111	-0.908615	1.06035e-07
CNAG_01151	-0.825409	1.24368e-07
CNAG_03379	-0.985341	1.25142e-07
CNAG_04817	-1.07946	1.2729e-07
CNAG_00860	-2.30942	1.27601e-07
CNAG_06656	-1.06569	1.30247e-07
CNAG_06468	-0.841812	1.31985e-07
CNAG_02337	-0.868287	1.31993e-07
CNAG_07358	-1.4317	1.3636e-07
CNAG_05017	-1.00918	1.37077e-07
CNAG_00739	-0.746903	1.44609e-07
CNAG_02845	-0.771857	1.46562e-07
CNAG_03857	-0.869789	1.48819e-07
CNAG_06645	-1.11456	1.51499e-07
CNAG_01274	-0.65809	1.52158e-07
CNAG_03001	-0.886773	1.55335e-07
CNAG_07600	-0.787121	1.55667e-07
CNAG_02927	-0.7264	1.579e-07
CNAG_01313	-0.662435	1.60357e-07
CNAG_06947	-0.902642	1.60768e-07
CNAG_05115	-1.1819	1.6161e-07
CNAG_03629	-0.629871	1.69084e-07
CNAG_06112	-0.963812	1.7471e-07
CNAG_03457	-0.805217	2.12814e-07
CNAG_01598	-0.745605	2.14945e-07
CNAG_02502	-0.96535	2.18343e-07
CNAG_03120	-0.879545	2.18892e-07
CNAG_00420	-1.10986	2.19368e-07
CNAG_02936	-0.721514	2.19368e-07
CNAG_00097	-0.946667	2.34759e-07
CNAG_06122	-1.04199	2.46942e-07
CNAG_02656	-0.776142	2.53181e-07
CNAG_05431	-0.655777	2.64464e-07
CNAG_06172	-1.73083	2.67063e-07
CNAG_02443	-0.801497	2.72018e-07
CNAG_05265	-0.853576	2.78203e-07
CNAG_03603	-0.908024	2.86608e-07
CNAG_02882	-0.959334	2.89342e-07
CNAG_04952	-0.916284	2.93515e-07
CNAG_01654	-0.709803	2.94991e-07
CNAG_02687	-0.768042	2.94991e-07
CNAG_05827	-0.811664	3.06766e-07
CNAG_01377	-0.704909	3.07997e-07
CNAG_05998	-1.00966	3.10674e-07
CNAG_00991	-0.767237	3.13001e-07
CNAG_05038	-1.01625	3.17404e-07
CNAG_06843	-2.10517	3.2439e-07
CNAG_00195	-0.877498	3.35726e-07
CNAG_03303	-0.817319	3.41096e-07
CNAG_04845	-0.821335	3.43771e-07
CNAG_02736	-0.739158	3.53473e-07
CNAG_03250	-0.736932	3.60231e-07
CNAG_03078	-0.781345	4.07858e-07
CNAG_00304	-1.24859	4.16852e-07
CNAG_01624	-1.04318	4.21711e-07
CNAG_03784	-2.76571	4.24539e-07
CNAG_02761	-0.756284	4.37712e-07
CNAG_02425	-1.07953	4.41504e-07
CNAG_02781	-1.91844	4.62264e-07
CNAG_01564	-0.831715	4.65169e-07
CNAG_07798	-1.47326	4.72143e-07
CNAG_01840	-0.980764	4.73649e-07
CNAG_05141	-0.777459	4.78337e-07
CNAG_01182	-0.610918	5.1055e-07
CNAG_04946	-1.27806	5.14022e-07
CNAG_01807	-0.762981	5.2455e-07
CNAG_05197	-0.805377	5.26062e-07
CNAG_03848	-0.732232	5.6941e-07
CNAG_01373	-0.834966	5.75057e-07
CNAG_03328	-0.942704	5.859e-07
CNAG_03458	-0.869266	5.88578e-07
CNAG_02128	-0.656366	6.16429e-07
CNAG_03739	-0.685616	6.16429e-07
CNAG_01985	-0.765115	6.20854e-07
CNAG_00736	-0.71157	6.29765e-07
CNAG_05851	-0.747063	6.37896e-07
CNAG_01917	-1.23862	6.55942e-07
CNAG_06246	-0.626344	7.08146e-07
CNAG_07851	-0.638244	7.1572e-07
CNAG_04905	-1.05665	7.28224e-07
CNAG_00129	-0.926406	7.2873e-07
CNAG_02688	-0.878747	7.49092e-07
CNAG_02545	-0.56359	7.81209e-07
CNAG_00118	-1.06656	7.85853e-07
CNAG_00999	-0.823246	7.85853e-07
CNAG_07750	-1.59995	7.91782e-07
CNAG_05592	-0.736092	8.11469e-07
CNAG_01109	-0.824146	8.50447e-07
CNAG_05586	-0.847411	9.21256e-07
CNAG_05621	-0.854406	9.32055e-07
CNAG_04604	-0.783384	9.59426e-07
CNAG_07836	-2.62932	9.6358e-07
CNAG_01818	-0.665256	1.02944e-06
CNAG_01833	-0.766474	1.03249e-06
CNAG_01958	-0.680428	1.03361e-06
CNAG_05602	-1.09641	1.03362e-06
CNAG_00506	-1.01848	1.09611e-06
CNAG_07659	-0.645835	1.10745e-06
CNAG_02436	-0.916664	1.12764e-06
CNAG_05799	-0.763215	1.13453e-06
CNAG_06743	-1.29173	1.15353e-06
CNAG_06667	-1.03491	1.16249e-06
CNAG_00666	-0.665927	1.1922e-06
CNAG_00718	-0.880824	1.24104e-06
CNAG_05036	-0.796944	1.2518e-06
CNAG_05627	-1.02094	1.27098e-06
CNAG_03322	-0.82253	1.31504e-06
CNAG_05653	-1.09764	1.31504e-06
CNAG_03897	-1.00144	1.45723e-06
CNAG_06944	-2.88644	1.50558e-06
CNAG_03159	-0.900246	1.52112e-06
CNAG_04079	-0.810959	1.52112e-06
CNAG_03076	-0.79858	1.61737e-06
CNAG_03324	-0.716751	1.63238e-06
CNAG_01981	-0.596216	1.69913e-06
CNAG_01563	-0.708073	1.72939e-06
CNAG_01674	-2.32423	1.85343e-06
CNAG_01277	-1.01141	1.99218e-06
CNAG_02961	-0.739419	2.04478e-06
CNAG_07890	-1.68285	2.04478e-06
CNAG_05980	-0.738944	2.0664e-06
CNAG_03298	-0.74907	2.08096e-06
CNAG_07093	-1.27189	2.09345e-06
CNAG_01110	-0.90105	2.14293e-06
CNAG_05179	-0.590702	2.14293e-06
CNAG_06022	-1.29088	2.16735e-06
CNAG_01156	-0.675284	2.2544e-06
CNAG_03542	-0.851822	2.34764e-06
CNAG_02548	-0.712551	2.38636e-06
CNAG_03940	-0.815848	2.38977e-06
CNAG_02317	-1.12541	2.44737e-06
CNAG_02485	-0.657579	2.45176e-06
CNAG_05312	-1.22571	2.47212e-06
CNAG_03375	-0.685782	2.50069e-06
CNAG_01404	-0.754181	2.50839e-06
CNAG_03106	-0.74326	2.67615e-06
CNAG_03346	-0.915828	2.68033e-06
CNAG_01157	-0.829963	2.68333e-06
CNAG_00967	-0.640927	2.68402e-06
CNAG_04306	-0.783772	2.84086e-06
CNAG_01273	-0.91519	2.91587e-06
CNAG_02059	-0.750408	2.9161e-06
CNAG_05816	-0.785978	3.02996e-06
CNAG_06443	-0.611733	3.19269e-06
CNAG_06948	-0.78701	3.20867e-06
CNAG_05986	-2.73609	3.27348e-06
CNAG_00754	-0.617722	3.27363e-06
CNAG_05657	-0.994353	3.29743e-06
CNAG_00391	-0.956436	3.33281e-06
CNAG_07411	-0.601832	3.42704e-06
CNAG_01877	-0.671794	3.4444e-06
CNAG_04518	-0.702178	3.45622e-06
CNAG_07450	-0.833208	3.53486e-06
CNAG_03144	-0.746645	3.54886e-06
CNAG_01148	-0.862684	3.63457e-06
CNAG_03623	-0.892744	3.63457e-06
CNAG_04911	-0.944941	3.65396e-06
CNAG_03795	-0.661284	3.68475e-06
CNAG_00030	-1.62279	3.69329e-06
CNAG_00988	-0.657022	4.02422e-06
CNAG_00142	-0.917658	4.10495e-06
CNAG_05641	-0.759994	4.21354e-06
CNAG_01330	-0.64669	4.35052e-06
CNAG_04983	-0.718611	4.3697e-06
CNAG_00331	-0.831087	4.44863e-06
CNAG_06092	-0.718817	4.58675e-06
CNAG_00386	-0.683613	4.59105e-06
CNAG_02880	-0.649464	4.66425e-06
CNAG_02525	-1.40866	4.88525e-06
CNAG_03482	-0.631036	5.23345e-06
CNAG_07663	-2.67202	5.36012e-06
CNAG_06752	-0.696369	5.38368e-06
CNAG_02492	-0.752098	5.4351e-06
CNAG_05119	-0.728186	5.62914e-06
CNAG_06968	-0.704218	5.64358e-06
CNAG_01033	-0.900761	5.72971e-06
CNAG_05813	-0.855515	5.77708e-06
CNAG_02803	-1.21307	5.91777e-06
CNAG_05101	-0.697127	6.21671e-06
CNAG_05079	-2.1141	6.49123e-06
CNAG_05466	-2.36943	6.57231e-06
CNAG_06247	-0.952548	6.59137e-06
CNAG_05750	-0.608135	6.97016e-06
CNAG_04082	-0.663693	7.28943e-06
CNAG_01819	-0.787721	7.32209e-06
CNAG_00401	-0.74986	7.34307e-06
CNAG_06206	-0.890249	7.59545e-06
CNAG_03487	-0.915285	7.94263e-06
CNAG_05360	-0.960019	8.11597e-06
CNAG_01813	-0.623819	8.18132e-06
CNAG_05712	-0.868009	8.18132e-06
CNAG_06783	-2.01779	8.65817e-06
CNAG_04584	-0.784848	8.72205e-06
CNAG_05927	-0.680974	8.73095e-06
CNAG_03237	-1.09023	9.05377e-06
CNAG_05149	-0.681227	9.06993e-06
CNAG_04095	-1.08814	9.24884e-06
CNAG_03644	-1.0227	9.45449e-06
CNAG_00395	-0.666509	9.45581e-06
CNAG_07537	-1.26337	9.59898e-06
CNAG_04497	-0.688223	9.62424e-06
CNAG_01890	-0.626895	9.73579e-06
CNAG_02378	-0.742239	9.76067e-06
CNAG_05028	-0.632801	9.76067e-06
CNAG_03962	-0.746133	9.88991e-06
CNAG_01137	-0.689111	9.94951e-06
CNAG_00602	-0.590163	1.00534e-05
CNAG_06561	-2.01164	1.05332e-05
CNAG_07000	-0.716343	1.10802e-05
CNAG_00260	-0.653845	1.10921e-05
CNAG_04829	-0.951334	1.1109e-05
CNAG_01143	-0.998618	1.11152e-05
CNAG_04232	-0.926645	1.1149e-05
CNAG_06537	-0.838252	1.12101e-05
CNAG_02752	-0.766568	1.14066e-05
CNAG_02712	-0.887812	1.16723e-05
CNAG_06556	-2.6097	1.18709e-05
CNAG_06353	-0.712018	1.1909e-05
CNAG_07376	-0.622448	1.23238e-05
CNAG_05751	-0.805983	1.25359e-05
CNAG_07770	-0.583197	1.26328e-05
CNAG_05091	-0.724717	1.26786e-05
CNAG_05848	-0.58783	1.27765e-05
CNAG_04613	-0.610062	1.28073e-05
CNAG_03996	-0.533609	1.30164e-05
CNAG_02199	-0.897898	1.30322e-05
CNAG_03507	-0.776906	1.31049e-05
CNAG_05013	-0.552995	1.31129e-05
CNAG_05117	-0.624194	1.31648e-05
CNAG_02922	-0.687305	1.34389e-05
CNAG_05731	-0.719114	1.35886e-05
CNAG_04192	-0.615472	1.38295e-05
CNAG_02163	-1.10451	1.44538e-05
CNAG_07041	-2.64804	1.44544e-05
CNAG_02580	-0.665398	1.44739e-05
CNAG_06072	-0.714686	1.46016e-05
CNAG_05105	-0.556366	1.49544e-05
CNAG_06973	-1.08384	1.58738e-05
CNAG_04570	-0.721803	1.60173e-05
CNAG_06402	-0.730251	1.61329e-05
CNAG_06056	-0.716646	1.64222e-05
CNAG_05992	-1.29626	1.65083e-05
CNAG_00894	-0.619479	1.65868e-05
CNAG_06557	-2.42166	1.68325e-05
CNAG_02552	-0.776214	1.73189e-05
CNAG_04945	-0.901147	1.83437e-05
CNAG_00332	-0.637853	1.85305e-05
CNAG_00879	-0.709547	1.86119e-05
CNAG_03072	-0.59569	1.98004e-05
CNAG_03814	-0.617953	2.01464e-05
CNAG_03735	-0.665388	2.08462e-05
CNAG_04863	-0.818729	2.11159e-05
CNAG_07859	-1.0282	2.15917e-05
CNAG_04847	-0.693285	2.17473e-05
CNAG_00460	-0.647349	2.24049e-05
CNAG_00290	-0.551545	2.25971e-05
CNAG_01472	-0.662972	2.30568e-05
CNAG_02176	-0.753506	2.34276e-05
CNAG_05742	-0.600309	2.38379e-05
CNAG_01426	-0.570905	2.45072e-05
CNAG_04364	-0.58183	2.50561e-05
CNAG_03483	-0.772053	2.51655e-05
CNAG_00613	-1.24631	2.59691e-05
CNAG_03751	-0.643771	2.63186e-05
CNAG_01759	-1.66877	2.72894e-05
CNAG_03006	-1.29745	2.72951e-05
CNAG_07364	-0.662393	2.82607e-05
CNAG_03420	-0.553429	2.84355e-05
CNAG_06361	-0.535498	2.84374e-05
CNAG_03982	-0.704034	2.87939e-05
CNAG_02433	-0.624718	2.89731e-05
CNAG_00117	-0.726388	2.93599e-05
CNAG_01634	-0.576226	2.96479e-05
CNAG_06208	-0.590016	2.96932e-05
CNAG_02088	-0.63505	3.12791e-05
CNAG_07346	-0.55979	3.16868e-05
CNAG_07548	-1.07197	3.1865e-05
CNAG_03624	-0.740751	3.24055e-05
CNAG_06385	-0.959441	3.2457e-05
CNAG_02323	-0.639002	3.24863e-05
CNAG_00063	-1.23288	3.25142e-05
CNAG_05409	-0.761383	3.28951e-05
CNAG_05461	-1.22631	3.29029e-05
CNAG_05282	-0.645481	3.32383e-05
CNAG_06799	-0.654885	3.33604e-05
CNAG_04488	-0.58906	3.36097e-05
CNAG_07615	-0.787803	3.38156e-05
CNAG_06032	-0.878566	3.3922e-05
CNAG_00119	-0.783365	3.45357e-05
CNAG_02354	-0.645062	3.45357e-05
CNAG_01573	-0.784436	3.50696e-05
CNAG_03416	-0.724542	3.51465e-05
CNAG_01317	-0.620296	3.51596e-05
CNAG_06527	-1.8874	3.69869e-05
CNAG_01742	-0.622741	3.71674e-05
CNAG_03677	-0.505859	3.74698e-05
CNAG_04654	-0.673304	3.77038e-05
CNAG_05591	-0.848997	3.7793e-05
CNAG_01717	-0.768936	3.78515e-05
CNAG_02359	-0.709229	3.87576e-05
CNAG_03297	-0.653546	4.0914e-05
CNAG_03130	-0.730379	4.12373e-05
CNAG_05673	-0.654437	4.16973e-05
CNAG_07405	-0.772642	4.26102e-05
CNAG_04411	-0.906575	4.30255e-05
CNAG_04968	-1.1215	4.42672e-05
CNAG_04598	-0.919055	4.5093e-05
CNAG_05164	-0.598118	4.52025e-05
CNAG_03397	-0.791197	4.54705e-05
CNAG_01787	-1.27251	4.59287e-05
CNAG_02054	-0.785879	4.67837e-05
CNAG_06919	-0.540975	4.67873e-05
CNAG_03683	-0.907424	4.75022e-05
CNAG_00593	-0.864557	4.90312e-05
CNAG_06417	-0.859087	4.90312e-05
CNAG_05590	-0.572708	5.06697e-05
CNAG_01325	-0.925441	5.07458e-05
CNAG_02587	-0.762703	5.08049e-05
CNAG_04254	-0.93997	5.12455e-05
CNAG_05603	-0.804363	5.43035e-05
CNAG_00353	-0.739805	5.5156e-05
CNAG_01034	-1.06425	5.5736e-05
CNAG_00452	-1.53563	5.61028e-05
CNAG_01477	-0.586146	5.72152e-05
CNAG_00547	-0.546369	5.74458e-05
CNAG_05223	-0.722673	5.77211e-05
CNAG_05567	-0.621463	5.80161e-05
CNAG_00794	-0.574174	5.80418e-05
CNAG_04392	-0.696545	5.87068e-05
CNAG_05267	-0.685179	5.89044e-05
CNAG_05971	-1.45596	5.89044e-05
CNAG_04981	-0.537128	5.96156e-05
CNAG_02202	-0.643119	6.04471e-05
CNAG_04340	-0.637663	6.10756e-05
CNAG_06660	-0.73346	6.10756e-05
CNAG_02980	-0.69255	6.14526e-05
CNAG_01568	-0.545119	6.29662e-05
CNAG_04927	-1.69141	6.43461e-05
CNAG_00127	-0.779171	6.62081e-05
CNAG_06535	-0.774856	6.66418e-05
CNAG_05277	-0.557418	6.75242e-05
CNAG_03950	-0.500949	6.7534e-05
CNAG_01730	-0.879386	6.79822e-05
CNAG_03513	-0.798704	6.95069e-05
CNAG_04366	-0.719211	7.05072e-05
CNAG_01361	-0.59271	7.14679e-05
CNAG_04030	-1.10819	7.15659e-05
CNAG_07671	-0.668248	7.19616e-05
CNAG_01790	-0.644924	7.54981e-05
CNAG_03281	-0.605746	7.62107e-05
CNAG_05688	-0.627987	7.77308e-05
CNAG_04618	-0.77419	8.02048e-05
CNAG_07704	-1.38534	8.11315e-05
CNAG_06834	-0.531317	8.17512e-05
CNAG_04286	-0.592066	8.58599e-05
CNAG_06748	-0.675527	8.59906e-05
CNAG_01309	-0.61173	8.87053e-05
CNAG_00061	-0.504036	8.94298e-05
CNAG_05691	-0.617963	8.94898e-05
CNAG_02227	-0.689898	9.11041e-05
CNAG_04831	-0.824476	9.13638e-05
CNAG_02494	-0.622044	9.22028e-05
CNAG_01716	-0.585961	9.82606e-05
CNAG_05541	-0.918605	0.000100372
CNAG_02044	-0.962778	0.000101056
CNAG_04801	-0.506771	0.000101214
CNAG_01436	-0.620589	0.000101298
CNAG_03405	-0.843184	0.000103351
CNAG_04441	-0.521192	0.000103996
CNAG_01276	-0.656883	0.000104319
CNAG_01073	-0.660894	0.000105157
CNAG_01324	-0.98087	0.000106064
CNAG_03682	-0.610456	0.000106445
CNAG_04380	-0.689916	0.000106682
CNAG_04904	-0.500624	0.00010782
CNAG_05604	-0.813012	0.000111567
CNAG_00700	-0.515198	0.000113457
CNAG_07453	-0.724803	0.00011353
CNAG_07532	-0.587687	0.000114352
CNAG_02007	-0.525997	0.000118324
CNAG_06517	-0.783051	0.000119677
CNAG_03619	-0.647271	0.000120059
CNAG_00233	-0.647101	0.000120108
CNAG_00367	-0.758083	0.000120601
CNAG_05016	-2.06063	0.000121289
CNAG_02493	-0.580989	0.000121727
CNAG_01812	-0.660311	0.000121791
CNAG_02421	-0.573261	0.000123556
CNAG_05398	-0.584201	0.000123674
CNAG_05578	-0.654417	0.000124287
CNAG_01591	-0.599787	0.000124956
CNAG_06180	-0.633786	0.000125544
CNAG_02846	-0.672112	0.00012679
CNAG_07596	-1.10378	0.000128776
CNAG_01364	-0.669336	0.000128903
CNAG_01095	-0.562372	0.000129449
CNAG_06350	-0.550462	0.000130168
CNAG_01080	-0.686083	0.000130667
CNAG_07768	-2.37617	0.000130725
CNAG_07393	-2.31762	0.000131088
CNAG_04785	-0.792238	0.000132386
CNAG_01523	-0.570341	0.000133257
CNAG_02257	-0.570188	0.000134135
CNAG_03326	-0.785048	0.000134365
CNAG_06778	-0.616182	0.000136656
CNAG_07349	-0.54149	0.000141576
CNAG_03956	-0.846773	0.000142418
CNAG_01726	-0.689261	0.000142781
CNAG_06520	-1.0885	0.000142781
CNAG_01664	-0.835333	0.000143911
CNAG_07373	-0.539088	0.000146918
CNAG_05757	-1.22883	0.000147231
CNAG_03286	-0.603206	0.000147562
CNAG_02535	-0.8073	0.00015138
CNAG_07536	-0.767896	0.000151706
CNAG_05690	-0.501913	0.000152575
CNAG_00065	-0.535581	0.000154609
CNAG_02086	-0.578146	0.000156722
CNAG_00534	-0.512426	0.000158353
CNAG_05611	-0.617406	0.00015869
CNAG_03636	-0.829681	0.000159284
CNAG_04649	-0.858361	0.000160917
CNAG_03993	-0.850017	0.000162486
CNAG_04329	-0.613286	0.00016369
CNAG_05154	-0.608571	0.000166244
CNAG_03134	-1.0081	0.000166349
CNAG_02204	-0.769639	0.000166362
CNAG_05468	-0.74955	0.000167509
CNAG_01898	-0.971616	0.000172327
CNAG_03698	-0.524708	0.000176716
CNAG_04807	-0.722586	0.000179488
CNAG_00994	-0.602045	0.000180563
CNAG_02921	-0.523706	0.000187995
CNAG_05763	-0.883093	0.000190582
CNAG_03602	-0.61118	0.000192949
CNAG_04348	-0.79038	0.000192949
CNAG_07362	-0.636652	0.000193302
CNAG_02948	-0.523023	0.00019441
CNAG_04468	-0.936443	0.00019441
CNAG_00742	-0.587516	0.000200215
CNAG_01245	-0.589379	0.000202086
CNAG_04855	-0.668585	0.00020862
CNAG_06272	-0.577651	0.000208989
CNAG_05241	-0.630153	0.000212348
CNAG_05437	-0.568983	0.000212348
CNAG_05100	-0.528718	0.000213588
CNAG_01439	-0.522394	0.000215783
CNAG_02136	-0.630258	0.000217822
CNAG_07881	-2.14542	0.000219158
CNAG_02769	-0.542973	0.000222044
CNAG_01008	-0.674026	0.000225554
CNAG_00255	-0.765263	0.00022602
CNAG_02516	-0.650619	0.000226658
CNAG_05452	-0.670543	0.000228288
CNAG_00124	-0.654873	0.000233073
CNAG_04128	-0.749192	0.000236049
CNAG_00634	-0.508664	0.000242211
CNAG_02573	-0.811505	0.000242836
CNAG_00149	-0.637713	0.000243812
CNAG_01339	-0.55585	0.000243932
CNAG_03520	-0.808604	0.000245475
CNAG_06690	-0.532821	0.000245475
CNAG_03585	-0.938908	0.000251683
CNAG_04867	-0.728385	0.000252205
CNAG_01822	-0.558515	0.000252791
CNAG_01508	-0.522554	0.000255174
CNAG_05460	-0.765206	0.000258896
CNAG_01611	-0.630288	0.000260022
CNAG_06873	-1.02828	0.000264729
CNAG_03488	-0.623384	0.000265997
CNAG_00319	-0.592323	0.000268524
CNAG_04628	-0.552681	0.000276359
CNAG_07657	-0.715274	0.000276415
CNAG_01103	-0.601437	0.000276618
CNAG_04895	-0.663999	0.000276618
CNAG_05826	-0.525877	0.000278543
CNAG_04926	-0.751511	0.000281075
CNAG_05789	-0.764921	0.000286476
CNAG_02848	-0.663379	0.000290986
CNAG_00064	-0.535657	0.000291771
CNAG_01172	-0.701699	0.000294805
CNAG_01950	-0.581895	0.000295341
CNAG_04681	-0.68387	0.000301048
CNAG_06142	-1.12182	0.000301048
CNAG_06519	-0.723971	0.000310236
CNAG_07569	-1.22676	0.000315948
CNAG_07865	-0.52601	0.000317872
CNAG_07702	-0.65922	0.000320142
CNAG_03811	-0.645286	0.000324454
CNAG_06679	-0.545832	0.000327202
CNAG_00839	-0.730355	0.000327305
CNAG_04299	-0.587956	0.000327464
CNAG_00562	-0.512475	0.000340028
CNAG_05876	-0.890573	0.000341284
CNAG_03028	-0.968794	0.000345384
CNAG_02309	-0.663402	0.000349944
CNAG_07703	-0.720177	0.000356605
CNAG_01475	-0.522934	0.000357122
CNAG_07609	-0.608163	0.000359847
CNAG_02310	-0.720433	0.000362677
CNAG_02260	-0.548009	0.0003678
CNAG_03990	-1.4975	0.000368559
CNAG_06755	-0.544336	0.00037038
CNAG_06127	-0.575552	0.00038656
CNAG_06318	-0.726983	0.000391672
CNAG_05476	-0.862005	0.000401772
CNAG_00428	-0.661156	0.000403834
CNAG_02291	-0.997685	0.000407666
CNAG_03776	-0.654442	0.000412148
CNAG_01463	-0.53181	0.000412548
CNAG_05833	-1.60802	0.000413057
CNAG_06728	-0.579592	0.000426666
CNAG_03301	-0.57333	0.000443979
CNAG_01502	-0.512043	0.000444859
CNAG_07640	-0.573877	0.000451781
CNAG_05820	-0.524337	0.000453238
CNAG_06502	-0.532502	0.000458355
CNAG_00329	-0.623782	0.000467535
CNAG_01825	-0.683981	0.00047042
CNAG_02148	-0.603649	0.000472363
CNAG_06629	-2.0578	0.00047883
CNAG_01290	-0.781355	0.000479317
CNAG_06813	-0.556315	0.000483135
CNAG_07533	-0.57411	0.000483135
CNAG_02446	-0.660495	0.000485468
CNAG_00303	-1.19511	0.000491459
CNAG_04372	-0.60667	0.000497354
CNAG_07883	-0.556344	0.000498284
CNAG_04499	-0.647953	0.000503044
CNAG_04770	-0.549434	0.000503046
CNAG_04500	-0.694648	0.000503316
CNAG_01400	-0.539379	0.000504915
CNAG_05346	-0.75087	0.000517559
CNAG_04986	-0.624313	0.000518424
CNAG_01525	-0.780222	0.000519098
CNAG_05303	-1.09766	0.000519273
CNAG_03343	-0.529467	0.000520111
CNAG_04888	-0.81181	0.000522779
CNAG_06233	-1.58925	0.00052404
CNAG_04732	-0.589641	0.000529682
CNAG_00760	-0.580789	0.000533922
CNAG_05631	-0.535432	0.000537256
CNAG_00748	-0.713324	0.000539895
CNAG_03893	-0.725295	0.000539895
CNAG_05723	-0.536792	0.00055625
CNAG_00277	-0.6715	0.000558403
CNAG_01513	-0.759422	0.000558403
CNAG_01041	-0.89683	0.00055853
CNAG_01098	-0.587338	0.000560889
CNAG_02847	-1.07852	0.000564339
CNAG_05702	-0.686439	0.000569676
CNAG_05901	-0.879078	0.000569697
CNAG_01025	-0.619186	0.000580099
CNAG_03789	-0.729418	0.000583817
CNAG_05022	-0.998651	0.000591386
CNAG_06326	-0.594361	0.000596332
CNAG_01667	-0.568818	0.000601236
CNAG_06351	-0.61608	0.000612935
CNAG_03041	-1.55941	0.000618976
CNAG_01451	-0.580899	0.000619016
CNAG_01081	-0.531804	0.000620954
CNAG_02563	-0.616009	0.000621655
CNAG_00753	-0.512133	0.00062338
CNAG_02382	-0.609586	0.000633349
CNAG_06774	-0.718266	0.000660792
CNAG_03766	-0.630261	0.00066207
CNAG_02208	-0.695495	0.000672579
CNAG_05584	-0.58765	0.000676155
CNAG_01749	-0.94152	0.000678915
CNAG_01020	-0.500622	0.00068805
CNAG_04552	-1.85325	0.000690984
CNAG_05217	-0.948515	0.000707945
CNAG_07945	-2.00405	0.000709687
CNAG_05196	-0.590509	0.000720506
CNAG_06265	-0.535827	0.000742406
CNAG_02486	-0.556009	0.000759356
CNAG_01470	-0.536252	0.000762178
CNAG_02186	-0.744856	0.000762901
CNAG_05858	-0.602655	0.000766845
CNAG_01189	-0.536639	0.000776277
CNAG_02774	-0.566483	0.000777894
CNAG_00843	-0.772462	0.000808881
CNAG_05510	-0.569768	0.000814458
CNAG_01620	-0.523958	0.000819718
CNAG_03320	-0.587318	0.000849944
CNAG_02890	-0.613594	0.000860137
CNAG_01878	-0.565182	0.000871881
CNAG_05202	-0.565551	0.000883461
CNAG_02703	-0.51429	0.000890383
CNAG_03205	-0.683628	0.000898361
CNAG_04696	-0.831672	0.000924666
CNAG_06915	-1.36346	0.000936941
CNAG_06375	-1.08733	0.000950599
CNAG_06308	-0.701959	0.000950791
CNAG_02762	-0.54935	0.00095337
CNAG_03264	-0.604164	0.000958358
CNAG_06579	-1.16555	0.000973244
CNAG_05596	-0.542895	0.000991862
CNAG_00540	-1.11602	0.000996272
CNAG_05884	-0.648521	0.00102668
CNAG_01101	-0.54557	0.00103073
CNAG_07456	-2.07158	0.00103522
CNAG_06882	-0.57074	0.00104195
CNAG_02772	-0.534061	0.00105109
CNAG_07922	-0.518771	0.00105305
CNAG_07043	-0.603974	0.00106041
CNAG_03702	-0.708191	0.00106364
CNAG_04768	-0.583672	0.00108143
CNAG_05062	-0.507847	0.0010861
CNAG_02340	-0.561361	0.00111367
CNAG_06033	-0.641546	0.00111648
CNAG_00933	-0.535669	0.0011199
CNAG_02555	-0.501587	0.00112607
CNAG_03356	-0.634666	0.00112842
CNAG_07880	-0.8122	0.00113325
CNAG_04187	-0.652276	0.00113705
CNAG_01596	-0.685628	0.00115986
CNAG_00399	-0.517474	0.00120871
CNAG_06635	-0.513772	0.00123092
CNAG_05854	-1.01836	0.00128499
CNAG_00808	-0.600569	0.00128591
CNAG_02084	-0.579477	0.00131047
CNAG_02478	-0.594926	0.00131963
CNAG_01687	-0.56301	0.0013348
CNAG_01397	-0.507887	0.00133951
CNAG_03961	-0.620572	0.0013464
CNAG_05400	-0.505677	0.00137306
CNAG_06224	-0.620576	0.0013741
CNAG_00343	-0.624014	0.00137432
CNAG_02785	-0.51173	0.00138826
CNAG_00973	-0.863006	0.00139772
CNAG_06521	-0.756672	0.00141653
CNAG_02061	-0.787354	0.00141767
CNAG_02077	-0.736262	0.00142198
CNAG_04674	-0.574625	0.00142682
CNAG_03300	-0.63754	0.00143478
CNAG_05995	-0.594997	0.00143631
CNAG_00567	-0.536927	0.00143819
CNAG_04298	-0.594916	0.00143819
CNAG_01858	-0.830183	0.00144053
CNAG_05194	-0.527765	0.00147478
CNAG_00585	-0.953574	0.00151278
CNAG_06495	-0.56782	0.00152468
CNAG_06217	-0.721558	0.00152808
CNAG_00592	-0.552974	0.00154042
CNAG_00312	-0.603073	0.00154541
CNAG_05775	-0.565915	0.00154541
CNAG_07679	-0.51208	0.00154541
CNAG_01727	-0.551351	0.00157189
CNAG_03252	-1.83977	0.0015867
CNAG_01865	-0.582976	0.00160984
CNAG_02546	-0.526061	0.00161273
CNAG_05328	-0.676508	0.00161463
CNAG_07437	-0.62314	0.00161463
CNAG_06150	-0.534521	0.00161853
CNAG_03954	-0.719726	0.00164411
CNAG_01772	-0.687797	0.00165183
CNAG_06343	-0.555721	0.0016698
CNAG_05370	-0.611844	0.00169539
CNAG_01088	-0.568404	0.00169698
CNAG_05304	-0.780223	0.00171999
CNAG_04182	-0.521763	0.00173917
CNAG_06470	-0.731509	0.00174055
CNAG_03714	-0.583852	0.00174547
CNAG_02343	-0.547996	0.00174742
CNAG_05438	-0.652179	0.00174753
CNAG_04263	-0.51034	0.00175843
CNAG_03126	-0.564903	0.00179436
CNAG_04558	-0.825102	0.0018056
CNAG_06777	-0.684856	0.00183568
CNAG_06865	-0.77162	0.00186832
CNAG_01740	-0.555447	0.00190795
CNAG_01421	-0.54724	0.00193684
CNAG_04164	-0.551495	0.00196559
CNAG_05327	-0.531383	0.00199589
CNAG_02442	-0.602225	0.00199679
CNAG_01461	-0.564273	0.00203827
CNAG_06622	-0.80419	0.00208712
CNAG_07567	-0.79224	0.00209873
CNAG_06536	-0.752119	0.0021206
CNAG_05176	-0.508958	0.00215884
CNAG_04235	-0.582733	0.00219388
CNAG_05475	-0.57143	0.00219565
CNAG_00889	-0.581752	0.0022178
CNAG_00669	-0.570874	0.00222747
CNAG_07427	-0.51013	0.00227341
CNAG_04852	-0.640622	0.00232077
CNAG_00841	-0.695673	0.00232801
CNAG_03390	-0.567132	0.00235258
CNAG_04171	-0.562695	0.00236597
CNAG_05354	-0.694156	0.00237931
CNAG_06563	-0.656008	0.00238144
CNAG_03709	-0.51223	0.00243719
CNAG_05372	-0.568658	0.00243924
CNAG_05026	-0.549051	0.00244205
CNAG_02509	-1.01411	0.00247048
CNAG_03330	-0.537887	0.00248108
CNAG_00444	-1.00534	0.0025571
CNAG_07374	-0.571945	0.00264241
CNAG_05320	-0.589017	0.00269264
CNAG_04494	-0.524455	0.00269441
CNAG_03398	-0.593657	0.0026964
CNAG_04457	-1.56654	0.00270097
CNAG_03417	-0.540291	0.00273126
CNAG_05397	-0.791737	0.00280543
CNAG_05755	-0.661472	0.0028128
CNAG_05538	-0.526593	0.00284458
CNAG_00429	-0.745793	0.00286973
CNAG_07015	-0.522006	0.00287929
CNAG_05359	-0.585638	0.00297717
CNAG_00144	-0.679562	0.00299432
CNAG_04839	-0.508983	0.00305794
CNAG_01663	-0.730472	0.00306004
CNAG_00419	-0.964368	0.00307192
CNAG_04882	-0.501478	0.00313352
CNAG_05024	-0.706733	0.00315107
CNAG_03406	-0.755815	0.00327185
CNAG_05451	-0.677664	0.00334756
CNAG_01036	-0.500803	0.00338794
CNAG_05001	-0.61574	0.00341747
CNAG_04175	-0.609416	0.00361616
CNAG_05445	-0.513654	0.00371518
CNAG_06485	-0.703108	0.00372878
CNAG_07444	-0.666155	0.00373164
CNAG_06345	-0.509309	0.00380204
CNAG_01909	-0.906077	0.00383027
CNAG_06976	-1.82823	0.00387231
CNAG_06650	-0.955064	0.00389346
CNAG_07818	-0.682494	0.00389442
CNAG_05509	-0.510086	0.00400964
CNAG_02383	-0.670111	0.00409156
CNAG_05161	-0.508716	0.00413439
CNAG_07253	-0.556822	0.00417812
CNAG_03129	-0.580765	0.00419508
CNAG_02867	-0.54386	0.00420555
CNAG_01030	-0.608586	0.00423128
CNAG_00853	-0.552071	0.00430733
CNAG_04091	-1.10827	0.00432912
CNAG_05325	-0.641762	0.00432938
CNAG_06020	-0.50834	0.00435578
CNAG_05315	-0.608841	0.00441579
CNAG_06500	-0.660224	0.00443139
CNAG_01272	-1.29092	0.00445239
CNAG_05018	-0.892552	0.00445239
CNAG_05964	-0.666931	0.00447203
CNAG_03332	-0.500498	0.00449586
CNAG_02235	-1.15098	0.00464323
CNAG_05369	-0.547464	0.0046802
CNAG_05906	-0.750061	0.00469405
CNAG_03835	-1.09042	0.00479033
CNAG_01941	-0.541595	0.00479686
CNAG_03305	-0.546359	0.00479812
CNAG_05245	-1.07875	0.00483753
CNAG_01141	-0.529676	0.00487648
CNAG_07870	-1.49704	0.00488057
CNAG_04916	-1.37767	0.00492472
CNAG_07846	-0.50748	0.00493105
CNAG_01438	-0.702047	0.00495054

## Sheet: Activated in Cdk8-KD
genes	log2FoldChange	padj
CNAG_00597	4.51329	0
CNAG_03910	3.80152	8.83389e-168
CNAG_06578	2.4858	3.40938e-135
CNAG_05449	2.79259	1.89281e-121
CNAG_06318	2.29621	1.98737e-85
CNAG_03762	2.55118	1.50184e-83
CNAG_03964	2.58354	6.49137e-79
CNAG_01683	2.56862	9.65669e-77
CNAG_06541	1.67196	6.74607e-74
CNAG_06007	2.4591	1.77692e-72
CNAG_04500	2.24027	4.65434e-72
CNAG_06916	3.40957	2.52001e-71
CNAG_04571	2.43409	2.57278e-70
CNAG_05685	2.11202	3.6789e-70
CNAG_03789	2.17992	1.76509e-67
CNAG_06206	2.21106	1.47508e-66
CNAG_04348	2.41055	9.24213e-63
CNAG_04585	2.82515	4.87259e-62
CNAG_07874	4.36428	4.87259e-62
CNAG_00598	2.5978	6.15909e-62
CNAG_07464	2.15642	1.79538e-61
CNAG_04631	1.83282	7.12343e-60
CNAG_05757	3.04231	1.19717e-59
CNAG_07567	2.43568	1.61418e-59
CNAG_00735	2.94156	8.42861e-59
CNAG_04694	1.83108	9.48177e-59
CNAG_06472	2.17792	1.85969e-55
CNAG_04753	2.22896	3.14666e-55
CNAG_06468	2.12512	1.45464e-54
CNAG_03603	1.89135	1.81435e-54
CNAG_05755	2.44519	2.99254e-54
CNAG_06324	2.69694	4.56081e-53
CNAG_03921	2.2682	6.76477e-53
CNAG_03302	1.91855	7.58508e-53
CNAG_00707	1.60406	1.46103e-52
CNAG_01148	1.88014	2.98894e-52
CNAG_03624	2.19687	1.77963e-51
CNAG_01179	1.76133	4.20054e-51
CNAG_03295	2.60611	6.12038e-51
CNAG_04147	2.376	1.19762e-50
CNAG_03817	2.05643	2.4002e-50
CNAG_06897	1.6411	3.19843e-50
CNAG_01187	1.5913	3.59365e-50
CNAG_00247	2.12352	7.27512e-50
CNAG_06708	2.22467	1.38041e-49
CNAG_03602	1.84784	2.10344e-49
CNAG_03385	2.33373	1.13657e-48
CNAG_03724	1.93354	6.03262e-48
CNAG_05473	1.80566	7.56663e-48
CNAG_05181	1.30155	1.96254e-46
CNAG_05627	2.02195	2.25478e-46
CNAG_04367	2.3531	3.89823e-46
CNAG_04298	2.11381	4.01704e-46
CNAG_03341	1.95332	5.10605e-46
CNAG_05177	1.91807	5.32906e-46
CNAG_00818	1.61925	6.21735e-46
CNAG_01163	1.894	7.30346e-46
CNAG_07826	2.20193	1.21177e-45
CNAG_03205	2.04721	1.44134e-45
CNAG_01810	2.27598	2.21625e-45
CNAG_00104	1.88599	1.64199e-44
CNAG_06948	1.72541	1.78769e-44
CNAG_02672	2.04862	3.05201e-44
CNAG_01898	2.40526	3.45505e-44
CNAG_05913	1.86345	1.8147e-43
CNAG_04053	2.04126	2.28436e-43
CNAG_04603	2.14428	2.30248e-43
CNAG_06535	1.7784	2.55173e-43
CNAG_07536	1.90067	3.31367e-43
CNAG_00142	1.98199	5.42444e-43
CNAG_05789	1.9413	5.42444e-43
CNAG_03772	3.89388	5.45552e-43
CNAG_03300	1.62449	8.46501e-43
CNAG_06367	1.65854	9.34801e-43
CNAG_04222	2.21818	1.15565e-42
CNAG_03433	2.14463	1.8438e-42
CNAG_07609	1.60745	3.46164e-42
CNAG_00513	2.02944	4.17196e-42
CNAG_01171	2.08055	6.22581e-42
CNAG_05401	2.16381	3.74273e-41
CNAG_01564	1.75855	1.28994e-40
CNAG_03645	1.83808	1.59257e-40
CNAG_04062	1.86037	1.60377e-40
CNAG_01236	1.70659	1.87071e-40
CNAG_01593	1.53812	2.30346e-40
CNAG_05867	1.87497	8.23979e-40
CNAG_06341	2.31781	8.23979e-40
CNAG_00259	1.82336	8.34531e-40
CNAG_00441	1.39874	1.03763e-39
CNAG_06741	2.16272	2.7617e-39
CNAG_02382	1.67791	3.08173e-39
CNAG_06346	2.05451	3.19141e-39
CNAG_05360	2.07825	4.45943e-39
CNAG_05785	2.58496	5.69434e-39
CNAG_02317	2.00375	8.31978e-39
CNAG_01140	1.62489	9.24217e-39
CNAG_04395	1.79243	1.39719e-38
CNAG_04376	1.80328	1.8736e-38
CNAG_00603	1.96495	2.042e-38
CNAG_00780	1.98635	2.28397e-38
CNAG_05371	1.73926	2.44423e-38
CNAG_06932	3.41386	5.75198e-38
CNAG_07572	1.547	7.68494e-38
CNAG_02502	1.90667	9.40091e-38
CNAG_03675	1.97405	9.40091e-38
CNAG_00764	1.86198	1.04611e-37
CNAG_03782	1.78228	1.18466e-37
CNAG_00706	1.58672	1.25327e-37
CNAG_03975	1.86346	1.30912e-37
CNAG_07681	1.8641	1.39471e-37
CNAG_04072	2.00611	1.80843e-37
CNAG_01812	1.51363	2.12416e-37
CNAG_06127	1.51759	3.45664e-37
CNAG_06766	1.78825	3.45664e-37
CNAG_03001	1.60384	5.61279e-37
CNAG_06126	2.08313	7.14614e-37
CNAG_01551	1.22741	9.64971e-37
CNAG_06997	2.03901	1.15486e-36
CNAG_01310	1.63702	1.38714e-36
CNAG_03878	1.64744	1.50357e-36
CNAG_00359	1.60577	2.54997e-36
CNAG_07413	1.94701	4.44802e-36
CNAG_01715	1.66305	8.89694e-36
CNAG_02378	1.38353	9.25207e-36
CNAG_04756	1.71069	1.04207e-35
CNAG_02209	1.29697	1.40786e-35
CNAG_00086	1.77442	1.55915e-35
CNAG_00680	2.22779	1.94365e-35
CNAG_05387	1.68733	2.12166e-35
CNAG_03293	1.46304	2.2668e-35
CNAG_07864	1.43675	2.93856e-35
CNAG_01596	1.42576	3.72892e-35
CNAG_05402	1.68021	3.99835e-35
CNAG_00099	2.01991	5.44528e-35
CNAG_05835	1.62694	5.62391e-35
CNAG_02773	1.31245	1.98704e-34
CNAG_06567	1.57631	4.02531e-34
CNAG_00845	1.59133	5.07493e-34
CNAG_03897	1.6662	5.60248e-34
CNAG_03907	1.61574	8.68941e-34
CNAG_01437	1.52123	1.34934e-33
CNAG_00720	1.6917	1.50068e-33
CNAG_00455	1.60351	3.20175e-33
CNAG_06033	1.67653	3.30991e-33
CNAG_07635	1.92763	3.78919e-33
CNAG_04905	1.7521	4.21681e-33
CNAG_01600	1.46514	5.5587e-33
CNAG_05884	2.07831	5.5587e-33
CNAG_04026	1.53637	5.63448e-33
CNAG_02437	1.9069	6.45387e-33
CNAG_00775	1.64346	8.38551e-33
CNAG_02720	1.89181	1.14493e-32
CNAG_06340	1.57323	1.79778e-32
CNAG_01132	1.76997	2.60318e-32
CNAG_07362	1.91623	8.49171e-32
CNAG_03308	1.98339	1.18151e-31
CNAG_01877	1.53493	1.38206e-31
CNAG_05154	1.5309	1.56762e-31
CNAG_06294	2.29414	1.59253e-31
CNAG_00904	3.11103	2.56511e-31
CNAG_00394	2.03271	3.19881e-31
CNAG_07878	1.90467	5.41438e-31
CNAG_06005	1.40829	1.29279e-30
CNAG_04951	1.20934	1.5534e-30
CNAG_07625	1.54255	2.31317e-30
CNAG_05591	1.45991	2.83543e-30
CNAG_03474	3.07009	3.73296e-30
CNAG_05228	1.53867	4.72665e-30
CNAG_00588	3.84244	5.61319e-30
CNAG_05070	1.14068	8.59547e-30
CNAG_00068	1.49681	9.48669e-30
CNAG_01553	1.10445	9.59967e-30
CNAG_05535	1.44698	1.02614e-29
CNAG_01687	1.38265	1.0275e-29
CNAG_05101	1.28618	2.10504e-29
CNAG_01168	1.08797	2.84054e-29
CNAG_01755	1.27145	5.23169e-29
CNAG_04037	1.38386	5.23169e-29
CNAG_06634	1.60491	5.73914e-29
CNAG_07657	1.4897	6.16312e-29
CNAG_00791	1.57152	6.55456e-29
CNAG_01608	1.99559	8.44071e-29
CNAG_07494	1.8267	1.29553e-28
CNAG_06607	1.45128	1.31151e-28
CNAG_05595	1.04557	1.31161e-28
CNAG_00607	1.63999	1.47874e-28
CNAG_04052	1.92933	2.28204e-28
CNAG_03284	1.77911	2.46107e-28
CNAG_04142	2.0655	2.60209e-28
CNAG_02454	1.55549	2.68148e-28
CNAG_00166	1.69005	3.11974e-28
CNAG_06182	1.82651	3.59327e-28
CNAG_04742	1.96682	4.10511e-28
CNAG_03064	1.81842	4.1252e-28
CNAG_06865	1.4993	6.5983e-28
CNAG_03129	1.52521	6.65117e-28
CNAG_03719	1.42795	6.78622e-28
CNAG_07627	1.72039	6.85608e-28
CNAG_04259	1.26506	9.13659e-28
CNAG_05863	1.89516	9.88128e-28
CNAG_02491	2.19239	1.3421e-27
CNAG_05085	1.48733	2.40051e-27
CNAG_06684	1.34593	2.53922e-27
CNAG_00423	2.36974	3.19213e-27
CNAG_06645	1.57067	3.23031e-27
CNAG_07381	1.47082	3.25366e-27
CNAG_01983	1.42074	3.64374e-27
CNAG_01729	1.52382	3.78993e-27
CNAG_04729	1.50893	6.5389e-27
CNAG_05547	1.21159	7.64226e-27
CNAG_01468	1.84333	8.08196e-27
CNAG_06379	1.58507	8.50955e-27
CNAG_02758	2.95817	1.03787e-26
CNAG_05202	1.35483	1.22535e-26
CNAG_01379	1.45108	1.26358e-26
CNAG_06383	1.68687	1.28818e-26
CNAG_03954	1.46849	1.31493e-26
CNAG_04261	2.4307	1.62608e-26
CNAG_03310	1.76266	2.07412e-26
CNAG_01143	1.45609	2.34109e-26
CNAG_01335	1.43589	3.04083e-26
CNAG_03374	2.13314	3.54379e-26
CNAG_03951	1.32604	3.67623e-26
CNAG_05515	1.45607	5.31898e-26
CNAG_02566	1.35926	1.15604e-25
CNAG_03822	1.71327	1.16924e-25
CNAG_02328	1.80689	1.3288e-25
CNAG_06798	1.4563	1.34119e-25
CNAG_00899	1.48576	1.35034e-25
CNAG_04175	1.686	1.38516e-25
CNAG_03346	1.64144	1.68593e-25
CNAG_07548	1.56662	1.79295e-25
CNAG_07632	1.33671	2.21816e-25
CNAG_02982	1.60377	2.23636e-25
CNAG_05976	1.14307	2.34156e-25
CNAG_04633	1.59535	2.51067e-25
CNAG_01756	1.36597	2.53379e-25
CNAG_05597	1.44783	5.1589e-25
CNAG_02412	1.22776	5.34883e-25
CNAG_07415	1.4581	5.34883e-25
CNAG_01404	1.21956	6.12348e-25
CNAG_04516	1.63487	1.2925e-24
CNAG_04365	1.61199	1.37246e-24
CNAG_06408	1.68918	1.5386e-24
CNAG_01438	1.77418	1.69546e-24
CNAG_04355	2.34413	1.76894e-24
CNAG_03246	1.60231	2.55544e-24
CNAG_03487	1.35656	4.65385e-24
CNAG_01104	1.1587	5.88125e-24
CNAG_06277	1.48899	6.83701e-24
CNAG_00474	1.28112	7.73973e-24
CNAG_00449	1.24592	8.2285e-24
CNAG_07311	1.45391	8.3343e-24
CNAG_04802	1.54148	1.13728e-23
CNAG_06748	1.1827	1.29694e-23
CNAG_05590	1.49776	1.35788e-23
CNAG_00809	1.83204	1.85501e-23
CNAG_01681	1.41089	1.86956e-23
CNAG_07374	1.21888	1.86956e-23
CNAG_03513	1.41921	2.06927e-23
CNAG_07409	1.15259	2.42055e-23
CNAG_01277	1.54367	2.72109e-23
CNAG_04580	1.61743	3.03393e-23
CNAG_00846	1.49132	3.81589e-23
CNAG_06756	1.18737	4.31634e-23
CNAG_05429	1.41559	5.91425e-23
CNAG_00585	1.87309	7.34233e-23
CNAG_06396	1.19987	7.60269e-23
CNAG_06079	1.21145	8.49414e-23
CNAG_00418	1.50406	9.78427e-23
CNAG_07502	1.37509	1.05645e-22
CNAG_06412	1.15119	1.16642e-22
CNAG_01995	2.13503	1.18388e-22
CNAG_01639	1.20726	1.60003e-22
CNAG_06228	1.51246	1.92166e-22
CNAG_02714	1.04489	2.79477e-22
CNAG_03634	1.2164	3.80251e-22
CNAG_02193	1.79962	5.60026e-22
CNAG_04708	1.26115	5.8555e-22
CNAG_03124	1.38588	6.17116e-22
CNAG_03231	2.51684	7.59616e-22
CNAG_04496	1.49508	7.71291e-22
CNAG_06914	1.32066	8.69284e-22
CNAG_05603	1.37392	1.1158e-21
CNAG_07735	1.3533	1.21716e-21
CNAG_06363	1.47929	1.3454e-21
CNAG_05660	1.38089	1.49862e-21
CNAG_06534	1.13655	1.71886e-21
CNAG_05854	1.70263	1.85679e-21
CNAG_06599	1.69217	1.99381e-21
CNAG_01573	1.35508	2.01247e-21
CNAG_00429	1.62795	2.05755e-21
CNAG_00733	1.1873	2.46262e-21
CNAG_01791	1.25167	2.96939e-21
CNAG_02960	1.28543	3.17762e-21
CNAG_06273	1.10845	3.17762e-21
CNAG_01144	1.32904	3.44326e-21
CNAG_02546	1.05492	3.66532e-21
CNAG_03148	1.45463	3.80876e-21
CNAG_07690	1.3354	4.18475e-21
CNAG_03354	1.17723	6.97905e-21
CNAG_02657	0.956322	9.92477e-21
CNAG_04528	1.62598	1.00196e-20
CNAG_07943	1.58729	1.28967e-20
CNAG_03406	1.39836	1.34182e-20
CNAG_04079	1.02236	1.55161e-20
CNAG_00292	1.27126	1.64458e-20
CNAG_06774	1.2452	1.83912e-20
CNAG_07537	1.48792	1.96165e-20
CNAG_01390	1.33027	1.98328e-20
CNAG_00976	1.14913	2.18439e-20
CNAG_06252	1.48843	2.18439e-20
CNAG_01566	1.62714	2.34589e-20
CNAG_06352	1.25693	3.03074e-20
CNAG_04446	2.39332	3.57015e-20
CNAG_03357	1.15292	3.58226e-20
CNAG_00268	1.22692	3.78931e-20
CNAG_00826	1.36727	3.89611e-20
CNAG_01656	2.01522	4.15396e-20
CNAG_00149	1.08431	4.88678e-20
CNAG_01123	1.39432	5.04969e-20
CNAG_05661	1.0642	5.23421e-20
CNAG_03457	1.05119	5.25828e-20
CNAG_02890	0.988094	5.45068e-20
CNAG_00191	1.37373	6.0642e-20
CNAG_04128	1.20312	7.32028e-20
CNAG_05801	1.49975	9.98654e-20
CNAG_01098	1.19107	1.22272e-19
CNAG_06141	1.48942	1.75242e-19
CNAG_04044	1.33051	2.16197e-19
CNAG_03654	1.46803	2.58366e-19
CNAG_00547	1.04724	3.85342e-19
CNAG_04334	0.953148	3.89324e-19
CNAG_03773	0.806293	4.28164e-19
CNAG_05509	1.08715	6.28244e-19
CNAG_03915	1.71693	7.49875e-19
CNAG_05914	1.83981	8.44712e-19
CNAG_06919	0.871197	8.53041e-19
CNAG_03159	0.981356	8.57457e-19
CNAG_00906	1.39619	8.7577e-19
CNAG_01231	1.05756	8.7577e-19
CNAG_06863	1.87899	9.57078e-19
CNAG_04682	1.4772	1.00352e-18
CNAG_02583	1.43308	1.49239e-18
CNAG_03962	1.20926	1.55717e-18
CNAG_04963	2.71398	1.68468e-18
CNAG_02185	1.24071	1.69623e-18
CNAG_03311	1.24879	1.95111e-18
CNAG_04297	1.5175	1.95111e-18
CNAG_02884	1.42762	2.41536e-18
CNAG_00021	1.28819	3.08872e-18
CNAG_04095	1.37071	3.55024e-18
CNAG_03636	1.12572	4.0962e-18
CNAG_02044	1.44373	4.51435e-18
CNAG_05425	1.14877	4.53206e-18
CNAG_00675	1.14634	4.69244e-18
CNAG_01119	1.46051	4.72875e-18
CNAG_03516	1.17623	4.8049e-18
CNAG_01189	1.26541	4.84238e-18
CNAG_03819	0.965487	5.18885e-18
CNAG_06963	1.61511	5.19139e-18
CNAG_01916	1.3581	5.37816e-18
CNAG_01629	1.20168	5.7897e-18
CNAG_07746	1.3146	6.0024e-18
CNAG_00265	1.19864	6.77804e-18
CNAG_03378	1.05947	8.12679e-18
CNAG_02301	0.847214	8.33884e-18
CNAG_06611	1.10238	9.90525e-18
CNAG_00145	1.27282	1.01109e-17
CNAG_02853	0.994597	1.1012e-17
CNAG_00613	1.37424	1.18561e-17
CNAG_02011	1.6357	1.26859e-17
CNAG_03018	1.26793	1.28752e-17
CNAG_01623	1.15574	1.629e-17
CNAG_07686	1.32155	1.73796e-17
CNAG_00822	1.02184	2.996e-17
CNAG_01397	0.957853	3.15512e-17
CNAG_03923	1.12047	3.37892e-17
CNAG_06353	1.01819	3.42233e-17
CNAG_05825	1.33891	3.93103e-17
CNAG_06020	1.09299	3.95022e-17
CNAG_00776	1.19563	4.31412e-17
CNAG_04919	1.35063	4.64396e-17
CNAG_07467	1.4048	5.17215e-17
CNAG_04136	1.00359	5.5284e-17
CNAG_01441	1.49999	5.81723e-17
CNAG_02336	1.00186	6.33553e-17
CNAG_00647	1.24622	7.86794e-17
CNAG_04370	1.24273	8.99287e-17
CNAG_05537	1.06484	9.86922e-17
CNAG_02790	1.28763	1.28334e-16
CNAG_00235	1.48267	1.29592e-16
CNAG_07439	1.06195	1.32791e-16
CNAG_03051	1.20488	1.4384e-16
CNAG_01814	1.05697	1.58679e-16
CNAG_05144	1.65299	1.61958e-16
CNAG_05655	1.79046	1.66146e-16
CNAG_04170	1.48138	1.74483e-16
CNAG_03342	1.1311	1.7769e-16
CNAG_05365	0.882301	2.29806e-16
CNAG_00762	1.41028	2.38045e-16
CNAG_00026	0.847607	2.64327e-16
CNAG_03237	1.4528	2.79627e-16
CNAG_03820	1.28858	3.25865e-16
CNAG_04976	0.783175	3.45814e-16
CNAG_05234	0.953826	3.4666e-16
CNAG_06002	1.39164	3.54328e-16
CNAG_02847	1.52677	3.71524e-16
CNAG_02208	1.45512	4.05804e-16
CNAG_01353	1.2707	4.47782e-16
CNAG_00895	0.924408	4.65375e-16
CNAG_06142	1.59596	4.75398e-16
CNAG_00643	1.18595	4.85196e-16
CNAG_00701	1.55803	5.29638e-16
CNAG_03184	1.455	5.30608e-16
CNAG_02829	1.05228	5.85382e-16
CNAG_01819	0.903416	6.15271e-16
CNAG_02101	1.2457	6.17693e-16
CNAG_02749	1.28193	7.02805e-16
CNAG_05904	1.02385	7.42809e-16
CNAG_01296	1.18316	8.45899e-16
CNAG_01842	0.870003	8.65217e-16
CNAG_06588	1.07377	8.73492e-16
CNAG_02384	1.89472	8.81384e-16
CNAG_04215	1.12396	1.01397e-15
CNAG_06707	2.41609	1.11117e-15
CNAG_00730	1.39938	1.13495e-15
CNAG_01981	0.797188	1.148e-15
CNAG_05374	1.26097	1.23889e-15
CNAG_07884	0.791219	1.42673e-15
CNAG_02589	1.21609	1.44235e-15
CNAG_01665	1.09999	1.85916e-15
CNAG_02060	2.55725	2.15538e-15
CNAG_03713	1.47715	2.41338e-15
CNAG_02034	1.40283	2.43254e-15
CNAG_05151	1.00708	2.5127e-15
CNAG_03855	1.27431	2.63886e-15
CNAG_02202	0.899139	2.64772e-15
CNAG_05905	1.01395	2.75652e-15
CNAG_04801	0.781145	2.76128e-15
CNAG_05189	1.04715	2.9008e-15
CNAG_07830	1.08416	3.5262e-15
CNAG_00550	1.2429	3.57341e-15
CNAG_02984	2.27862	3.59222e-15
CNAG_00192	1.01511	3.93474e-15
CNAG_02162	1.16845	4.17115e-15
CNAG_05289	1.59021	4.24661e-15
CNAG_05438	1.14453	4.6079e-15
CNAG_01726	1.16157	4.69437e-15
CNAG_00886	1.24807	5.11645e-15
CNAG_07465	0.981079	5.68634e-15
CNAG_00333	1.05898	6.8308e-15
CNAG_04899	1.15736	6.8308e-15
CNAG_00930	0.993695	7.01744e-15
CNAG_01203	1.07089	7.99237e-15
CNAG_02740	1.35407	8.1179e-15
CNAG_04692	1.25446	8.17034e-15
CNAG_00896	1.35443	8.46723e-15
CNAG_06327	1.03897	9.41718e-15
CNAG_07908	1.01786	9.4386e-15
CNAG_01663	1.23421	1.07087e-14
CNAG_06689	1.0124	1.07471e-14
CNAG_02338	1.00474	1.26481e-14
CNAG_05468	1.06075	1.4443e-14
CNAG_03866	1.1912	1.58098e-14
CNAG_02565	0.96895	1.61162e-14
CNAG_01907	2.02923	1.68755e-14
CNAG_00608	0.943222	1.69659e-14
CNAG_04148	1.43287	1.84676e-14
CNAG_00506	1.0807	1.93559e-14
CNAG_04635	1.17141	2.17071e-14
CNAG_00587	1.57611	2.2357e-14
CNAG_00719	1.01171	2.80048e-14
CNAG_02106	0.860976	2.8976e-14
CNAG_04372	0.907484	3.209e-14
CNAG_01536	0.914836	3.80876e-14
CNAG_00106	1.32202	4.58433e-14
CNAG_03264	0.953975	4.87604e-14
CNAG_05278	2.98151	5.23535e-14
CNAG_01951	0.798372	6.95824e-14
CNAG_03397	1.08186	7.71727e-14
CNAG_02406	1.33199	7.81886e-14
CNAG_05375	0.653283	7.85043e-14
CNAG_02347	1.11189	7.97918e-14
CNAG_04817	0.932707	9.03458e-14
CNAG_07672	1.16927	9.50867e-14
CNAG_05372	1.03297	1.0181e-13
CNAG_01975	1.14416	1.01999e-13
CNAG_03405	1.23177	1.03278e-13
CNAG_04822	1.00188	1.06784e-13
CNAG_02880	0.730914	1.12374e-13
CNAG_01149	0.931324	1.3408e-13
CNAG_05761	1.04231	1.34361e-13
CNAG_05392	1.19742	1.71356e-13
CNAG_01611	0.944708	2.06931e-13
CNAG_05352	0.870157	2.08359e-13
CNAG_07921	0.872813	2.19295e-13
CNAG_00799	0.968682	2.57129e-13
CNAG_02804	1.27466	2.65958e-13
CNAG_02204	1.05583	2.82558e-13
CNAG_06641	0.937545	2.851e-13
CNAG_00172	1.89407	2.93398e-13
CNAG_02259	0.90474	3.0128e-13
CNAG_01480	0.875334	3.05297e-13
CNAG_01946	1.25989	3.09572e-13
CNAG_04045	0.866023	3.26442e-13
CNAG_06930	0.943288	3.41809e-13
CNAG_02195	1.14988	3.6007e-13
CNAG_04791	1.0304	3.83459e-13
CNAG_06342	0.90949	3.85014e-13
CNAG_01316	1.18097	3.87382e-13
CNAG_04662	1.04962	4.14966e-13
CNAG_07562	0.901296	4.82365e-13
CNAG_04770	0.800027	4.94822e-13
CNAG_03956	1.05314	5.30109e-13
CNAG_01233	1.03403	5.54067e-13
CNAG_04235	0.884938	5.76808e-13
CNAG_06758	2.61472	6.32296e-13
CNAG_07938	0.99063	6.48821e-13
CNAG_05086	1.1236	6.92718e-13
CNAG_06795	1.29483	7.17905e-13
CNAG_00110	1.6607	7.17975e-13
CNAG_04843	1.10398	7.57801e-13
CNAG_05932	0.700874	7.60961e-13
CNAG_00057	0.982007	7.70994e-13
CNAG_02405	0.985763	8.2859e-13
CNAG_03106	0.793185	8.63909e-13
CNAG_02385	1.07731	8.70942e-13
CNAG_06793	0.904464	8.73133e-13
CNAG_01288	0.907403	9.18718e-13
CNAG_01499	1.53899	9.45585e-13
CNAG_06414	1.0041	9.83803e-13
CNAG_07889	1.18542	1.05277e-12
CNAG_04517	1.33008	1.12748e-12
CNAG_02520	0.955154	1.14542e-12
CNAG_06764	0.747198	1.20648e-12
CNAG_01509	1.03666	1.34811e-12
CNAG_05551	0.983456	1.47954e-12
CNAG_05571	0.93943	1.5339e-12
CNAG_06563	0.878941	1.56202e-12
CNAG_04661	2.03913	1.61198e-12
CNAG_02930	0.925811	1.86723e-12
CNAG_03101	1.43784	1.91544e-12
CNAG_06725	1.00454	2.10116e-12
CNAG_06314	0.836299	2.13385e-12
CNAG_06656	0.980663	2.36754e-12
CNAG_01146	1.08854	2.42582e-12
CNAG_04243	0.828304	2.63509e-12
CNAG_05678	1.11042	2.71059e-12
CNAG_00821	1.00952	2.72516e-12
CNAG_00837	0.872096	2.75537e-12
CNAG_03453	1.626	2.88325e-12
CNAG_00793	0.863536	3.57817e-12
CNAG_05433	0.991244	3.59093e-12
CNAG_07813	0.785052	3.84919e-12
CNAG_07917	1.13749	4.15434e-12
CNAG_03454	3.21046	4.19316e-12
CNAG_03898	0.847657	4.23109e-12
CNAG_07699	0.89383	4.25518e-12
CNAG_00699	2.40682	4.47999e-12
CNAG_00559	0.961602	4.52816e-12
CNAG_03053	0.928827	4.65241e-12
CNAG_01959	1.47104	4.68012e-12
CNAG_01909	1.31526	4.74664e-12
CNAG_00406	1.2103	4.85222e-12
CNAG_05359	0.910257	5.17402e-12
CNAG_03398	1.33564	5.26073e-12
CNAG_00059	1.10777	5.79648e-12
CNAG_04837	3.11054	6.66114e-12
CNAG_02120	1.14885	6.89136e-12
CNAG_01833	0.752149	7.22043e-12
CNAG_02144	0.755664	7.92276e-12
CNAG_01124	1.4255	8.16029e-12
CNAG_05028	0.669229	8.27113e-12
CNAG_01138	0.968024	8.68207e-12
CNAG_03503	1.09716	8.9065e-12
CNAG_07912	2.80248	8.90989e-12
CNAG_06811	0.81573	9.30485e-12
CNAG_03303	0.814725	9.5492e-12
CNAG_05773	1.03167	1.03819e-11
CNAG_02539	0.884134	1.09239e-11
CNAG_05227	0.942052	1.10492e-11
CNAG_01641	0.988188	1.1842e-11
CNAG_04324	1.14765	1.18654e-11
CNAG_03779	0.831008	1.21618e-11
CNAG_04180	0.744909	1.31695e-11
CNAG_04035	0.805735	1.3376e-11
CNAG_03926	0.797973	1.43859e-11
CNAG_05312	1.29357	1.48367e-11
CNAG_05998	0.911242	1.49613e-11
CNAG_02811	0.89308	1.50008e-11
CNAG_02507	0.776043	1.56176e-11
CNAG_06626	0.848356	1.99029e-11
CNAG_03369	1.2858	2.00975e-11
CNAG_02299	0.889302	2.45444e-11
CNAG_06672	1.2572	2.62358e-11
CNAG_03856	1.03057	2.74679e-11
CNAG_02024	1.05249	2.89179e-11
CNAG_05556	0.794093	3.00263e-11
CNAG_01486	0.782052	3.02784e-11
CNAG_00785	0.793399	3.06863e-11
CNAG_01628	0.893337	3.17335e-11
CNAG_02322	1.08256	3.23562e-11
CNAG_06144	0.617821	3.35077e-11
CNAG_05814	0.815717	3.60711e-11
CNAG_04513	0.949381	3.62152e-11
CNAG_03061	1.44309	3.6218e-11
CNAG_03569	2.98739	3.79819e-11
CNAG_02733	1.61566	3.88452e-11
CNAG_07531	0.806519	4.13382e-11
CNAG_00299	0.873891	4.19752e-11
CNAG_06112	1.04166	4.62951e-11
CNAG_01105	1.09425	4.85709e-11
CNAG_06385	1.00662	5.2635e-11
CNAG_03222	1.27376	5.27883e-11
CNAG_02564	0.982172	5.38896e-11
CNAG_04768	0.918996	5.53332e-11
CNAG_03015	0.753299	5.8119e-11
CNAG_00232	0.803898	5.94014e-11
CNAG_06608	1.31843	5.98668e-11
CNAG_04869	1.25586	6.37336e-11
CNAG_03012	0.94876	7.28881e-11
CNAG_06687	0.898271	8.15769e-11
CNAG_06902	1.15315	8.23729e-11
CNAG_01004	0.906995	8.45336e-11
CNAG_03055	1.06784	9.29962e-11
CNAG_02850	1.1242	9.82143e-11
CNAG_00399	0.94486	1.10074e-10
CNAG_00770	0.945345	1.11565e-10
CNAG_05541	0.979972	1.12024e-10
CNAG_03961	0.919093	1.12505e-10
CNAG_01428	0.678842	1.13191e-10
CNAG_00306	1.00528	1.17821e-10
CNAG_01224	0.768936	1.17821e-10
CNAG_02359	0.851936	1.17957e-10
CNAG_00384	1.13279	1.18701e-10
CNAG_00019	0.72502	1.20094e-10
CNAG_06447	0.866373	1.20094e-10
CNAG_04868	1.29337	1.30825e-10
CNAG_04021	0.766444	1.3167e-10
CNAG_02220	0.859031	1.32011e-10
CNAG_04474	1.33623	1.33158e-10
CNAG_06605	0.849722	1.35661e-10
CNAG_05045	1.00632	1.36589e-10
CNAG_04323	1.14816	1.36961e-10
CNAG_04247	0.992287	1.37461e-10
CNAG_03335	0.88227	1.3956e-10
CNAG_03747	0.787761	1.45663e-10
CNAG_00819	0.665684	1.48194e-10
CNAG_00914	1.00657	1.51993e-10
CNAG_00085	1.03009	1.53168e-10
CNAG_04867	0.973016	1.58263e-10
CNAG_00351	0.924758	1.66597e-10
CNAG_01325	0.97544	1.91676e-10
CNAG_05324	1.63582	1.91676e-10
CNAG_01153	0.836136	1.93177e-10
CNAG_04213	1.34054	2.04488e-10
CNAG_04726	0.76595	2.09301e-10
CNAG_02574	0.914537	2.15578e-10
CNAG_02159	1.05044	2.17119e-10
CNAG_06221	0.9568	2.25137e-10
CNAG_04696	1.08264	2.25321e-10
CNAG_01976	0.845292	2.27685e-10
CNAG_01772	1.01176	2.40984e-10
CNAG_04445	0.716159	2.44932e-10
CNAG_06777	1.07869	2.49109e-10
CNAG_06231	0.89788	2.70271e-10
CNAG_04302	0.869035	2.79063e-10
CNAG_01117	0.546365	2.8564e-10
CNAG_00734	0.710434	3.09496e-10
CNAG_04601	0.660356	3.61547e-10
CNAG_04648	1.00944	3.66596e-10
CNAG_04292	0.69518	3.85014e-10
CNAG_02234	0.761052	3.87534e-10
CNAG_00669	0.783808	3.87766e-10
CNAG_05800	0.730769	3.88454e-10
CNAG_07535	0.993851	3.92888e-10
CNAG_01679	0.88307	3.97345e-10
CNAG_02664	0.633997	3.977e-10
CNAG_04179	0.646591	4.37577e-10
CNAG_01278	0.671678	4.38917e-10
CNAG_00386	0.803828	4.52182e-10
CNAG_04064	0.768534	4.89565e-10
CNAG_01049	0.766437	5.23395e-10
CNAG_01930	0.968758	5.5213e-10
CNAG_02455	0.647711	6.5207e-10
CNAG_04448	0.674564	6.65158e-10
CNAG_00377	0.792315	6.68027e-10
CNAG_06830	0.706651	6.97673e-10
CNAG_06517	1.27763	7.08492e-10
CNAG_NAT	3.57485	7.18127e-10
CNAG_01018	0.578699	7.48813e-10
CNAG_00765	0.933033	7.80864e-10
CNAG_01500	3.41611	7.86973e-10
CNAG_03955	0.824998	8.27677e-10
CNAG_03013	0.924783	8.62112e-10
CNAG_01890	0.818815	8.72301e-10
CNAG_00261	1.09775	9.17305e-10
CNAG_02330	0.773343	9.46908e-10
CNAG_03442	0.869077	9.86368e-10
CNAG_02928	0.738606	1.02006e-09
CNAG_07638	1.20792	1.03185e-09
CNAG_05646	0.716929	1.20412e-09
CNAG_02759	1.36582	1.25143e-09
CNAG_02917	0.882191	1.29512e-09
CNAG_00034	0.774033	1.32571e-09
CNAG_07856	0.879335	1.40611e-09
CNAG_05254	0.792596	1.47698e-09
CNAG_03023	0.878053	1.48855e-09
CNAG_02323	0.741363	1.55792e-09
CNAG_05558	0.947261	1.56075e-09
CNAG_03702	0.884461	1.57559e-09
CNAG_02578	1.11127	1.61051e-09
CNAG_00743	0.78618	1.73157e-09
CNAG_05508	0.984424	1.73389e-09
CNAG_06491	1.15837	1.74668e-09
CNAG_05270	0.693696	1.87987e-09
CNAG_02554	0.990707	1.91167e-09
CNAG_04311	0.940697	1.99633e-09
CNAG_01273	0.85418	2.1314e-09
CNAG_01599	0.952766	2.47684e-09
CNAG_04762	0.855312	2.68998e-09
CNAG_01990	0.683683	2.82067e-09
CNAG_07676	0.707751	2.98361e-09
CNAG_06471	0.817636	3.10279e-09
CNAG_01276	0.802002	3.12774e-09
CNAG_01797	0.757635	3.18303e-09
CNAG_03780	0.723637	3.38384e-09
CNAG_05828	0.668704	3.44046e-09
CNAG_02709	0.833595	3.48304e-09
CNAG_06623	0.680896	3.52148e-09
CNAG_04068	0.809944	3.86412e-09
CNAG_00070	0.783789	4.01977e-09
CNAG_05110	0.862175	4.06516e-09
CNAG_06906	0.72824	4.37186e-09
CNAG_00788	0.724191	4.49534e-09
CNAG_07693	1.5997	5.03225e-09
CNAG_04093	1.22047	5.19888e-09
CNAG_04534	0.968868	5.40055e-09
CNAG_01170	0.735955	5.74685e-09
CNAG_01676	0.582027	6.12382e-09
CNAG_03484	0.793685	6.18229e-09
CNAG_00771	0.664668	6.20382e-09
CNAG_03312	0.961474	6.52291e-09
CNAG_04943	1.15497	6.60118e-09
CNAG_00674	0.7362	6.69408e-09
CNAG_06347	0.96949	6.69408e-09
CNAG_00020	0.792295	7.01988e-09
CNAG_05745	0.608721	7.18381e-09
CNAG_02138	0.932101	7.26451e-09
CNAG_01708	0.656494	7.49514e-09
CNAG_06290	1.38466	7.53546e-09
CNAG_01131	1.10201	7.78865e-09
CNAG_03940	0.829511	7.83613e-09
CNAG_03044	1.39218	7.89527e-09
CNAG_06500	0.872183	7.90924e-09
CNAG_03080	0.786794	8.04228e-09
CNAG_00250	1.07762	8.36473e-09
CNAG_02563	0.743416	8.51711e-09
CNAG_04212	0.916312	9.1476e-09
CNAG_01152	0.758511	9.27845e-09
CNAG_05465	0.810351	9.44566e-09
CNAG_06029	1.07764	9.46783e-09
CNAG_03221	0.787504	9.49714e-09
CNAG_03046	0.907931	9.57733e-09
CNAG_00774	0.728587	9.87877e-09
CNAG_02331	0.708605	1.0566e-08
CNAG_04049	0.762776	1.07274e-08
CNAG_03510	0.63983	1.18377e-08
CNAG_00703	0.644657	1.19157e-08
CNAG_06931	1.05398	1.19157e-08
CNAG_00327	1.0178	1.23532e-08
CNAG_00128	1.78974	1.38073e-08
CNAG_00779	0.642243	1.38184e-08
CNAG_00407	0.877324	1.39943e-08
CNAG_07891	1.19016	1.40333e-08
CNAG_02894	0.954092	1.40789e-08
CNAG_00754	0.674906	1.42621e-08
CNAG_00194	0.66932	1.43573e-08
CNAG_02393	0.633018	1.45566e-08
CNAG_01894	0.679162	1.52806e-08
CNAG_05291	0.972596	1.53264e-08
CNAG_05485	0.66921	1.53264e-08
CNAG_01594	2.2261	1.55783e-08
CNAG_05145	0.880717	1.59979e-08
CNAG_05525	0.705305	1.61235e-08
CNAG_05400	0.632326	1.71156e-08
CNAG_04296	0.773108	1.76318e-08
CNAG_04452	0.841127	1.85885e-08
CNAG_06320	0.629698	1.86444e-08
CNAG_06538	0.720781	1.89387e-08
CNAG_07747	0.659073	1.9133e-08
CNAG_01746	0.845165	1.96053e-08
CNAG_07770	0.698068	1.99919e-08
CNAG_01925	1.11996	2.11108e-08
CNAG_01712	0.804571	2.29264e-08
CNAG_05963	0.743303	2.29438e-08
CNAG_02925	0.693531	2.36553e-08
CNAG_03606	0.67114	2.41252e-08
CNAG_05394	0.749698	2.48508e-08
CNAG_00973	0.965047	2.61337e-08
CNAG_04608	0.757522	2.62287e-08
CNAG_03203	0.645132	2.64118e-08
CNAG_01084	0.765814	2.83468e-08
CNAG_00827	1.86867	3.00362e-08
CNAG_05111	0.723273	3.06771e-08
CNAG_04725	0.795517	3.2159e-08
CNAG_00700	0.696917	3.34835e-08
CNAG_01202	0.805176	3.43171e-08
CNAG_01974	0.790745	3.43832e-08
CNAG_06742	0.755255	3.45396e-08
CNAG_03098	0.700834	3.49685e-08
CNAG_03481	0.916039	3.63909e-08
CNAG_00462	0.672927	3.74773e-08
CNAG_02810	0.802201	4.04948e-08
CNAG_02225	0.719543	4.06266e-08
CNAG_04628	0.527916	4.10282e-08
CNAG_02724	1.11013	4.15231e-08
CNAG_01664	0.934565	4.21973e-08
CNAG_05550	0.755144	4.42698e-08
CNAG_03993	0.860185	4.67347e-08
CNAG_04875	0.746675	4.80857e-08
CNAG_05968	1.11278	4.81351e-08
CNAG_03000	0.626674	5.17636e-08
CNAG_03781	0.797301	5.66693e-08
CNAG_05908	1.24385	5.88831e-08
CNAG_01009	0.610111	6.13372e-08
CNAG_02196	0.750254	6.92457e-08
CNAG_01400	0.621214	6.97042e-08
CNAG_02902	0.857213	7.01345e-08
CNAG_04231	0.827076	7.08309e-08
CNAG_03441	0.745315	7.22488e-08
CNAG_00527	0.580114	7.23371e-08
CNAG_05417	1.05475	7.33303e-08
CNAG_07941	0.674148	7.42817e-08
CNAG_01789	0.645141	7.73588e-08
CNAG_02852	0.50775	7.86857e-08
CNAG_04004	0.603501	7.92212e-08
CNAG_02654	0.8122	7.9942e-08
CNAG_04991	0.820388	7.9942e-08
CNAG_00633	0.681823	8.23106e-08
CNAG_06284	0.804632	8.27794e-08
CNAG_04799	0.554464	8.6857e-08
CNAG_01051	0.744372	8.8235e-08
CNAG_06573	0.732489	8.85541e-08
CNAG_00116	0.719	9.05984e-08
CNAG_07463	0.84631	9.27669e-08
CNAG_01332	0.673547	9.46511e-08
CNAG_00393	0.608585	9.75359e-08
CNAG_06633	0.646969	1.01039e-07
CNAG_00672	0.628795	1.04236e-07
CNAG_02051	1.00296	1.14323e-07
CNAG_06728	0.62732	1.20605e-07
CNAG_02875	0.823738	1.21378e-07
CNAG_04600	0.794745	1.2145e-07
CNAG_03127	0.619152	1.24562e-07
CNAG_07428	0.777334	1.29325e-07
CNAG_01638	0.772511	1.32446e-07
CNAG_05584	0.671868	1.32755e-07
CNAG_00417	0.567645	1.36026e-07
CNAG_01625	0.789682	1.38532e-07
CNAG_00602	0.506832	1.4993e-07
CNAG_01635	0.602218	1.51079e-07
CNAG_02512	0.706364	1.53162e-07
CNAG_00656	0.584688	1.59576e-07
CNAG_04278	0.98075	1.60154e-07
CNAG_04872	0.868048	1.62092e-07
CNAG_03377	0.672355	1.68371e-07
CNAG_05264	0.810759	1.72062e-07
CNAG_01792	0.719639	1.79921e-07
CNAG_05024	0.875901	1.85508e-07
CNAG_04783	0.815311	1.8689e-07
CNAG_06222	0.666996	1.92931e-07
CNAG_05115	0.912848	1.97077e-07
CNAG_04861	0.959047	2.00307e-07
CNAG_03167	1.07887	2.03577e-07
CNAG_03498	1.00901	2.09391e-07
CNAG_05725	0.60142	2.12441e-07
CNAG_01432	0.697896	2.18421e-07
CNAG_04187	0.770465	2.30617e-07
CNAG_02579	0.589627	2.31109e-07
CNAG_05268	0.892142	2.3783e-07
CNAG_03099	0.666046	2.40537e-07
CNAG_02916	0.868621	2.45479e-07
CNAG_03322	0.697827	2.50812e-07
CNAG_01902	0.561336	2.66362e-07
CNAG_07373	0.662271	2.70795e-07
CNAG_01320	0.549166	2.75052e-07
CNAG_04441	0.670599	2.75231e-07
CNAG_06734	0.980242	2.80595e-07
CNAG_00195	0.65951	2.88231e-07
CNAG_05827	0.549822	2.90466e-07
CNAG_02270	0.905942	2.92551e-07
CNAG_04752	0.647349	2.96857e-07
CNAG_01698	0.723643	3.08246e-07
CNAG_03435	0.503708	3.08246e-07
CNAG_03567	0.585184	3.1331e-07
CNAG_04356	0.941657	3.24093e-07
CNAG_07867	0.833058	3.37654e-07
CNAG_04184	0.76434	3.42453e-07
CNAG_03986	0.665634	3.7305e-07
CNAG_06096	0.68914	3.75014e-07
CNAG_04400	0.801521	3.84897e-07
CNAG_07371	0.561434	3.95691e-07
CNAG_00391	0.705826	4.1364e-07
CNAG_00677	1.32753	4.14937e-07
CNAG_06421	0.596636	4.52533e-07
CNAG_05929	1.03719	4.5493e-07
CNAG_05520	1.00027	4.61806e-07
CNAG_01354	1.68189	4.69337e-07
CNAG_06087	0.941692	4.88237e-07
CNAG_03526	0.987349	4.92829e-07
CNAG_01884	0.659583	5.1551e-07
CNAG_03344	0.921892	5.32245e-07
CNAG_01936	1.04659	5.33014e-07
CNAG_02882	0.765588	5.46457e-07
CNAG_00718	0.657761	5.57407e-07
CNAG_04087	1.1587	5.63831e-07
CNAG_01250	0.573857	5.67123e-07
CNAG_01528	0.656677	5.69702e-07
CNAG_02824	0.7172	5.70096e-07
CNAG_01467	0.81401	5.75879e-07
CNAG_03125	1.09953	6.06002e-07
CNAG_03332	0.623038	6.27448e-07
CNAG_05274	0.87227	6.27448e-07
CNAG_04664	0.636488	6.60455e-07
CNAG_01293	0.769201	6.73077e-07
CNAG_07752	0.677616	6.81956e-07
CNAG_04657	0.621282	6.90682e-07
CNAG_02600	0.992309	7.1478e-07
CNAG_03912	1.62953	7.16396e-07
CNAG_04182	0.649246	7.34861e-07
CNAG_03931	0.513829	7.38071e-07
CNAG_04712	0.788459	7.40027e-07
CNAG_02128	0.569248	7.93005e-07
CNAG_02088	0.588557	8.00299e-07
CNAG_00702	0.694533	8.52858e-07
CNAG_02002	0.589018	8.55095e-07
CNAG_02842	0.518352	8.76505e-07
CNAG_04839	0.643342	8.83346e-07
CNAG_07721	2.13503	8.83575e-07
CNAG_05229	0.634237	8.93226e-07
CNAG_06454	0.729004	8.9512e-07
CNAG_05170	0.921597	9.13522e-07
CNAG_01197	0.514622	9.1609e-07
CNAG_03387	1.50448	9.18536e-07
CNAG_03625	0.630873	9.23753e-07
CNAG_00640	0.576485	9.4173e-07
CNAG_03577	0.639879	9.47207e-07
CNAG_05724	1.15604	9.89495e-07
CNAG_06184	0.756181	9.9973e-07
CNAG_00302	0.613234	1.0078e-06
CNAG_05935	0.579908	1.01081e-06
CNAG_05586	0.721149	1.01411e-06
CNAG_03578	0.769131	1.01584e-06
CNAG_05116	0.683006	1.03079e-06
CNAG_06095	0.605452	1.03688e-06
CNAG_06610	1.12754	1.03688e-06
CNAG_04884	0.590534	1.06752e-06
CNAG_02869	1.79812	1.11545e-06
CNAG_01828	0.79812	1.12262e-06
CNAG_03390	0.673627	1.19601e-06
CNAG_02008	0.66875	1.20606e-06
CNAG_05936	0.71389	1.22022e-06
CNAG_00923	0.723957	1.22932e-06
CNAG_05102	0.771168	1.23503e-06
CNAG_01300	0.571256	1.24051e-06
CNAG_04130	0.594809	1.24124e-06
CNAG_04896	0.668054	1.24124e-06
CNAG_00535	0.540379	1.24188e-06
CNAG_07697	1.26273	1.27375e-06
CNAG_00808	0.675207	1.27665e-06
CNAG_01815	0.673253	1.30237e-06
CNAG_01244	1.58361	1.31084e-06
CNAG_01111	0.538501	1.35177e-06
CNAG_06004	0.800029	1.35285e-06
CNAG_04776	0.587175	1.35719e-06
CNAG_06729	0.748584	1.37331e-06
CNAG_02257	0.504231	1.42395e-06
CNAG_00370	0.530689	1.49563e-06
CNAG_00236	1.07394	1.50509e-06
CNAG_00025	0.712729	1.51973e-06
CNAG_01246	0.658204	1.53047e-06
CNAG_04574	0.764849	1.53706e-06
CNAG_00580	0.620166	1.53757e-06
CNAG_02093	0.632642	1.65137e-06
CNAG_04646	0.713156	1.68086e-06
CNAG_05810	1.00231	1.7098e-06
CNAG_01577	0.848046	1.74957e-06
CNAG_03005	0.792583	1.75067e-06
CNAG_03007	0.636022	1.77657e-06
CNAG_02033	0.82071	1.79267e-06
CNAG_02235	1.33712	1.84316e-06
CNAG_06697	1.06996	1.93881e-06
CNAG_00836	0.835003	1.94412e-06
CNAG_06568	0.829032	2.00775e-06
CNAG_06583	0.97376	2.03106e-06
CNAG_00084	0.582123	2.0343e-06
CNAG_03283	0.596723	2.0343e-06
CNAG_00820	0.706343	2.09266e-06
CNAG_02703	0.606693	2.17574e-06
CNAG_01550	0.736029	2.20057e-06
CNAG_04883	0.558081	2.21388e-06
CNAG_03653	0.550283	2.33873e-06
CNAG_03633	0.641575	2.41027e-06
CNAG_04114	0.768695	2.58646e-06
CNAG_06674	0.810807	2.58706e-06
CNAG_07865	0.541498	2.69464e-06
CNAG_05299	0.931508	2.73361e-06
CNAG_05409	0.611736	2.84207e-06
CNAG_07539	0.540341	2.8886e-06
CNAG_05900	0.518172	3.03166e-06
CNAG_04287	0.684127	3.05799e-06
CNAG_02376	0.615893	3.17807e-06
CNAG_06724	0.634314	3.31355e-06
CNAG_03009	0.725882	3.34113e-06
CNAG_04777	0.831294	3.35328e-06
CNAG_02084	0.533691	3.35376e-06
CNAG_00334	0.607699	3.39906e-06
CNAG_04622	1.44908	3.44862e-06
CNAG_06333	0.58663	3.49418e-06
CNAG_00590	0.623766	3.51078e-06
CNAG_05697	0.635146	3.69862e-06
CNAG_06434	0.530658	3.7934e-06
CNAG_03671	0.920803	3.86207e-06
CNAG_04286	0.509368	3.87174e-06
CNAG_05917	0.617465	4.01025e-06
CNAG_02333	0.713119	4.01934e-06
CNAG_00796	0.684774	4.071e-06
CNAG_06147	0.875602	4.124e-06
CNAG_05176	0.545736	4.1861e-06
CNAG_02145	0.584023	4.21255e-06
CNAG_06260	0.543283	4.52708e-06
CNAG_06654	0.858808	4.66129e-06
CNAG_02809	0.788043	4.84099e-06
CNAG_03119	0.784197	5.08674e-06
CNAG_00681	0.94093	5.17061e-06
CNAG_01334	0.883398	5.17061e-06
CNAG_06188	0.623807	5.31972e-06
CNAG_06386	0.550777	5.31972e-06
CNAG_02822	0.572325	5.86283e-06
CNAG_02067	0.60774	5.93589e-06
CNAG_00604	0.605209	6.03728e-06
CNAG_05087	1.56455	6.80751e-06
CNAG_03281	0.595669	6.83977e-06
CNAG_03215	1.3708	6.88788e-06
CNAG_02675	0.930324	6.95631e-06
CNAG_00742	0.561751	6.98272e-06
CNAG_05752	0.893411	6.9865e-06
CNAG_04535	1.06661	7.02345e-06
CNAG_03905	0.649927	7.40234e-06
CNAG_07163	0.546959	7.41747e-06
CNAG_00655	0.539458	7.48159e-06
CNAG_05555	0.565944	7.53076e-06
CNAG_06889	1.57103	8.59774e-06
CNAG_00558	0.592154	8.7805e-06
CNAG_06896	0.69555	8.955e-06
CNAG_05769	0.84371	9.00619e-06
CNAG_06163	0.631927	9.1173e-06
CNAG_00636	0.717509	9.21893e-06
CNAG_02914	0.662207	9.29824e-06
CNAG_03414	0.997826	9.3306e-06
CNAG_02309	0.643006	9.94018e-06
CNAG_01264	0.57318	1.02371e-05
CNAG_03353	0.527915	1.03313e-05
CNAG_05663	0.513571	1.0355e-05
CNAG_06661	0.501725	1.04941e-05
CNAG_03265	0.551881	1.08123e-05
CNAG_01047	0.693265	1.13665e-05
CNAG_01757	1.27374	1.19481e-05
CNAG_05934	0.657454	1.20266e-05
CNAG_07015	0.584233	1.21397e-05
CNAG_03139	0.533488	1.26695e-05
CNAG_00095	0.602934	1.27062e-05
CNAG_02951	0.623044	1.27671e-05
CNAG_01965	1.77982	1.29379e-05
CNAG_01363	0.500075	1.29996e-05
CNAG_02482	0.621402	1.29996e-05
CNAG_04962	0.675405	1.32747e-05
CNAG_05662	2.48063	1.36197e-05
CNAG_00023	2.12617	1.36405e-05
CNAG_02870	0.556077	1.38381e-05
CNAG_00089	0.592893	1.387e-05
CNAG_03521	1.28692	1.42486e-05
CNAG_04675	0.806824	1.42486e-05
CNAG_03057	0.944702	1.425e-05
CNAG_04539	0.582317	1.53959e-05
CNAG_03483	0.567609	1.57365e-05
CNAG_00077	0.657592	1.60067e-05
CNAG_00063	0.810067	1.62544e-05
CNAG_00812	0.668165	1.71905e-05
CNAG_05858	0.640005	1.72451e-05
CNAG_02754	0.556211	1.84868e-05
CNAG_06536	0.811754	1.87275e-05
CNAG_05583	0.640838	1.8876e-05
CNAG_03859	0.650332	1.99076e-05
CNAG_06449	1.26243	1.99076e-05
CNAG_01735	0.54513	2.04496e-05
CNAG_01559	0.670104	2.15548e-05
CNAG_05364	0.579625	2.1669e-05
CNAG_04174	0.73486	2.2067e-05
CNAG_07321	0.750206	2.20877e-05
CNAG_05283	0.707506	2.23134e-05
CNAG_01141	0.575548	2.23275e-05
CNAG_06230	0.647922	2.25666e-05
CNAG_07583	0.67161	2.33043e-05
CNAG_04997	0.524325	2.35244e-05
CNAG_00415	0.667657	2.42259e-05
CNAG_02771	0.606609	2.50279e-05
CNAG_02036	0.550441	2.50346e-05
CNAG_03105	0.84098	2.54575e-05
CNAG_01092	0.511263	2.72155e-05
CNAG_03766	0.555555	2.84271e-05
CNAG_07554	0.533811	3.02092e-05
CNAG_05025	0.574456	3.03079e-05
CNAG_05079	1.17817	3.04649e-05
CNAG_03135	0.536076	3.07146e-05
CNAG_06847	0.550365	3.10722e-05
CNAG_03136	0.607818	3.17315e-05
CNAG_03519	0.871294	3.21653e-05
CNAG_01740	0.534789	3.24412e-05
CNAG_07766	0.71225	3.39469e-05
CNAG_04619	1.03616	3.43223e-05
CNAG_05999	0.526429	3.46238e-05
CNAG_02896	0.587547	3.46644e-05
CNAG_03168	0.598334	3.47704e-05
CNAG_03340	1.59304	3.52668e-05
CNAG_02337	0.502652	3.55292e-05
CNAG_07566	0.55019	3.61535e-05
CNAG_00532	0.753549	3.65957e-05
CNAG_03906	1.08978	3.73756e-05
CNAG_01238	0.59975	3.79204e-05
CNAG_05194	0.505351	3.83076e-05
CNAG_04115	0.556709	3.83559e-05
CNAG_03767	0.520215	3.88855e-05
CNAG_00687	0.622333	3.95936e-05
CNAG_01856	0.702503	4.13074e-05
CNAG_04246	0.949615	4.18495e-05
CNAG_03130	0.529027	4.46644e-05
CNAG_01885	0.503717	4.51677e-05
CNAG_03383	0.692752	4.65943e-05
CNAG_03458	0.516868	4.89068e-05
CNAG_06378	0.792019	5.06578e-05
CNAG_04504	0.628331	5.25931e-05
CNAG_00542	0.857427	5.27853e-05
CNAG_01268	1.30222	5.37974e-05
CNAG_05420	0.527699	5.50948e-05
CNAG_03301	0.503447	5.54658e-05
CNAG_01572	0.910158	5.5803e-05
CNAG_05637	0.624	5.82655e-05
CNAG_05239	0.65045	6.03775e-05
CNAG_01730	0.613074	6.05264e-05
CNAG_00076	0.560851	6.08511e-05
CNAG_07426	0.510393	6.44828e-05
CNAG_03696	1.23393	6.46957e-05
CNAG_02383	0.660942	6.60507e-05
CNAG_00853	0.558435	6.79198e-05
CNAG_04857	1.3449	7.00031e-05
CNAG_06280	0.624691	7.55624e-05
CNAG_04047	0.580463	7.75934e-05
CNAG_03050	0.701023	7.86087e-05
CNAG_07491	1.33194	7.87665e-05
CNAG_02186	0.627166	8.21919e-05
CNAG_01103	0.562033	8.39251e-05
CNAG_06744	0.541932	8.4892e-05
CNAG_06643	0.603775	8.69279e-05
CNAG_05609	0.615236	8.83246e-05
CNAG_05843	0.607861	8.83401e-05
CNAG_00726	1.67118	9.19761e-05
CNAG_02226	0.514515	9.34694e-05
CNAG_00430	0.81132	9.35689e-05
CNAG_01113	0.529665	9.72708e-05
CNAG_02840	0.744874	0.000101021
CNAG_00722	0.501265	0.00010509
CNAG_06763	0.584368	0.00010538
CNAG_05651	0.857224	0.00011157
CNAG_00039	0.596605	0.000111841
CNAG_06145	0.639294	0.000112105
CNAG_07909	1.4656	0.000112376
CNAG_05006	0.573448	0.000115871
CNAG_03212	0.63441	0.000120729
CNAG_05823	0.725883	0.000121846
CNAG_04846	0.543703	0.0001223
CNAG_02784	0.560538	0.000123684
CNAG_02983	0.508325	0.000124524
CNAG_03754	0.803045	0.000128022
CNAG_05290	0.760825	0.000138275
CNAG_01333	1.12437	0.000138997
CNAG_01430	0.507276	0.00014012
CNAG_00317	0.506484	0.000140911
CNAG_04417	0.599762	0.000144407
CNAG_03605	0.508621	0.00014525
CNAG_05476	0.680942	0.000146234
CNAG_06271	1.09966	0.000147357
CNAG_04169	0.623912	0.000148522
CNAG_04859	0.767883	0.000150496
CNAG_07387	0.672358	0.000157022
CNAG_01229	0.58103	0.000158316
CNAG_01469	0.53378	0.000158801
CNAG_04588	0.52965	0.000159485
CNAG_01982	0.534906	0.000165888
CNAG_07748	0.538698	0.000170911
CNAG_06825	0.553429	0.000180753
CNAG_02389	0.818053	0.000182483
CNAG_06845	1.0695	0.000192231
CNAG_01223	0.570713	0.000192566
CNAG_00241	0.510203	0.000194788
CNAG_04276	0.512461	0.000196926
CNAG_02830	0.567153	0.00019852
CNAG_05844	0.530332	0.000203146
CNAG_05444	0.659574	0.000206312
CNAG_05749	0.512854	0.000211224
CNAG_00109	0.520538	0.000213191
CNAG_03150	0.56999	0.000216468
CNAG_05604	0.516012	0.000221676
CNAG_04552	1.16455	0.000226997
CNAG_02828	0.632514	0.000228906
CNAG_05624	0.502736	0.000238757
CNAG_06647	0.503022	0.000247351
CNAG_06181	2.19137	0.000256713
CNAG_06844	1.35159	0.000272011
CNAG_01130	0.525785	0.000279678
CNAG_01693	0.505029	0.000288208
CNAG_03774	0.535676	0.000292381
CNAG_05381	1.17458	0.000292691
CNAG_02561	1.39336	0.000296996
CNAG_00358	0.506473	0.000302879
CNAG_04178	0.610808	0.000306075
CNAG_00919	0.545047	0.000319563
CNAG_05846	0.576836	0.000327751
CNAG_03693	0.579598	0.000375453
CNAG_04242	0.602123	0.000378367
CNAG_03635	0.80564	0.000382877
CNAG_02351	0.517979	0.000384062
CNAG_02531	0.711785	0.000401123
CNAG_06003	0.979164	0.000406281
CNAG_04476	1.15807	0.000407454
CNAG_02163	0.612727	0.000413632
CNAG_00472	0.560948	0.00041405
CNAG_04772	0.551165	0.000415356
CNAG_00670	0.629838	0.000432608
CNAG_02712	0.581919	0.000447479
CNAG_04239	0.529288	0.000459211
CNAG_03753	0.520644	0.000466392
CNAG_02291	0.685248	0.00048109
CNAG_04736	0.868598	0.00048109
CNAG_03715	0.789918	0.000486509
CNAG_04832	0.54232	0.000516259
CNAG_05358	0.884642	0.000525103
CNAG_06762	0.541462	0.000525225
CNAG_02122	0.5285	0.000564728
CNAG_02670	0.513638	0.000581171
CNAG_01603	0.50074	0.000634686
CNAG_01749	0.720713	0.000638225
CNAG_01498	1.23368	0.000639502
CNAG_05816	0.511132	0.000643254
CNAG_02517	0.934663	0.000650934
CNAG_07406	1.05998	0.000668805
CNAG_05513	0.518385	0.000679689
CNAG_02573	0.58809	0.000684092
CNAG_04597	0.571505	0.00071312
CNAG_02480	0.572052	0.000778868
CNAG_01122	1.34057	0.000783704
CNAG_04653	0.55768	0.000785025
CNAG_02071	0.519456	0.000785889
CNAG_03759	0.592955	0.000789822
CNAG_02184	1.43313	0.000811343
CNAG_02319	0.692179	0.000917439
CNAG_01869	0.573066	0.000957389
CNAG_05009	0.634663	0.000971478
CNAG_03304	0.591354	0.00102627
CNAG_04536	1.12727	0.00103009
CNAG_01710	0.696113	0.00106519
CNAG_07449	0.658002	0.00107432
CNAG_05897	0.589907	0.00111229
CNAG_06813	0.541458	0.0011213
CNAG_01960	0.790971	0.00120843
CNAG_06448	0.894235	0.00123689
CNAG_00141	0.555643	0.00125427
CNAG_06194	0.998906	0.00126696
CNAG_05803	0.531833	0.00127004
CNAG_02729	0.764255	0.00127172
CNAG_03894	1.08341	0.00132069
CNAG_04576	0.708713	0.00135549
CNAG_07818	0.568926	0.00143441
CNAG_04582	0.640893	0.00144622
CNAG_02659	0.853954	0.00152865
CNAG_03655	0.534474	0.00153515
CNAG_06136	0.815652	0.00153744
CNAG_05138	0.945978	0.00160336
CNAG_07890	0.678533	0.00166054
CNAG_06203	0.901729	0.00169468
CNAG_02721	0.609887	0.001768
CNAG_02821	0.634017	0.00187811
CNAG_04055	0.624925	0.00190565
CNAG_01903	0.663858	0.00192472
CNAG_01949	0.564234	0.00198068
CNAG_05576	0.923064	0.00200849
CNAG_06757	0.802245	0.00201334
CNAG_04660	0.856356	0.00203305
CNAG_01497	1.24778	0.00205252
CNAG_00501	0.872924	0.00208514
CNAG_00653	0.770693	0.00213706
CNAG_05901	0.538252	0.00214121
CNAG_01507	0.522973	0.00218639
CNAG_04836	0.502535	0.00240617
CNAG_07380	1.38654	0.00248662
CNAG_05924	0.956227	0.00251818
CNAG_07466	1.07941	0.00265848
CNAG_04923	0.977885	0.00274426
CNAG_05635	0.525671	0.00278143
CNAG_03491	1.11049	0.00283208
CNAG_03949	0.629866	0.00284803
CNAG_02592	0.616972	0.00287576
CNAG_02598	0.826103	0.0029172
CNAG_04060	0.728962	0.002953
CNAG_01061	0.719419	0.00320942
CNAG_07869	0.819287	0.00325005
CNAG_00925	1.27823	0.00326203
CNAG_03644	0.925898	0.00328972
CNAG_07355	0.610536	0.00337547
CNAG_02302	0.85029	0.00357821
CNAG_01768	0.936481	0.00382241
CNAG_03909	0.851443	0.00395275
CNAG_05432	1.00701	0.0040805
CNAG_01844	0.784674	0.00452039
CNAG_02706	1.28606	0.00478497

## Sheet: Repressed in Cdk8-KD
genes	log2FoldChange	padj
CNAG_06298	-5.00429	2.89118e-174
CNAG_00453	-2.33054	3.652e-91
CNAG_01803	-3.10903	1.07307e-76
CNAG_02041	-2.47581	1.14149e-66
CNAG_03228	-2.44153	1.29635e-65
CNAG_06156	-1.99363	4.2165e-58
CNAG_06616	-1.81805	1.01258e-56
CNAG_03881	-2.0856	1.54814e-56
CNAG_00979	-1.31251	1.13715e-55
CNAG_02070	-2.00371	3.75615e-54
CNAG_04751	-1.98356	9.18162e-49
CNAG_00848	-1.43932	2.57342e-48
CNAG_04757	-1.81835	3.13151e-48
CNAG_03492	-1.68938	1.02329e-46
CNAG_02690	-1.63297	1.03845e-46
CNAG_02282	-1.64832	3.72655e-46
CNAG_07347	-1.31215	3.12358e-45
CNAG_03564	-1.70178	5.83795e-45
CNAG_02362	-1.56858	9.30789e-43
CNAG_01691	-2.00043	1.49749e-42
CNAG_02542	-1.59622	1.59471e-42
CNAG_07533	-1.98957	1.92348e-42
CNAG_04746	-1.54116	6.22006e-42
CNAG_04658	-1.9237	1.00794e-41
CNAG_02069	-2.01453	9.64389e-41
CNAG_03865	-1.35827	1.27417e-40
CNAG_01022	-1.4628	1.89164e-40
CNAG_04833	-1.74515	8.50617e-39
CNAG_02188	-1.55228	3.84504e-38
CNAG_00638	-1.36669	5.8106e-38
CNAG_00981	-2.53299	8.94926e-38
CNAG_04265	-1.43229	1.14561e-37
CNAG_07551	-2.15121	9.60203e-37
CNAG_03771	-1.28617	1.02935e-36
CNAG_06771	-1.88657	1.42557e-36
CNAG_03746	-2.66133	7.50857e-36
CNAG_07338	-1.48485	1.09476e-35
CNAG_03187	-1.52152	1.29736e-35
CNAG_02986	-1.73599	2.7692e-35
CNAG_07594	-1.65805	3.48138e-35
CNAG_02549	-1.49301	3.98898e-35
CNAG_01007	-1.63092	6.1114e-35
CNAG_03738	-1.56374	1.7074e-34
CNAG_05643	-1.72095	8.31303e-34
CNAG_02121	-1.27293	8.79612e-34
CNAG_02877	-1.56613	1.97437e-33
CNAG_03002	-2.13059	1.99928e-33
CNAG_07600	-1.35627	3.13792e-33
CNAG_00485	-1.61379	3.68818e-33
CNAG_02470	-1.48678	5.48339e-33
CNAG_07939	-1.71779	6.69618e-33
CNAG_02438	-2.06628	6.7333e-33
CNAG_04167	-1.41072	1.28725e-32
CNAG_06554	-1.32109	1.6088e-32
CNAG_02697	-1.74176	5.21873e-32
CNAG_01621	-1.10726	8.49171e-32
CNAG_03079	-1.7239	2.94381e-31
CNAG_06659	-1.33213	3.22178e-31
CNAG_05349	-1.16179	3.44666e-31
CNAG_07522	-1.35979	4.4858e-31
CNAG_02264	-1.47993	5.1475e-31
CNAG_06109	-1.3399	6.04676e-31
CNAG_06427	-1.37375	1.28613e-30
CNAG_06334	-1.79882	2.12761e-30
CNAG_04889	-1.76167	4.90566e-30
CNAG_07489	-1.35721	7.13875e-30
CNAG_02681	-1.21141	2.52439e-29
CNAG_06785	-1.31277	4.14327e-29
CNAG_05723	-1.52463	4.78933e-29
CNAG_00727	-1.61165	5.64666e-29
CNAG_02953	-1.37401	9.62056e-29
CNAG_07481	-1.35939	3.16241e-28
CNAG_04270	-1.55703	3.23777e-28
CNAG_00413	-1.41592	4.28365e-28
CNAG_05119	-1.59119	4.52464e-28
CNAG_04386	-1.45968	4.84144e-28
CNAG_01242	-1.59485	5.28778e-28
CNAG_06666	-1.22618	6.57062e-28
CNAG_07482	-1.51805	1.02296e-27
CNAG_04886	-1.44981	1.09162e-27
CNAG_07309	-1.43662	1.2208e-27
CNAG_03227	-1.62137	3.69612e-27
CNAG_03685	-1.54403	3.85609e-27
CNAG_05632	-1.48716	4.52374e-27
CNAG_04587	-1.24484	6.29002e-27
CNAG_05855	-1.44336	6.5389e-27
CNAG_05155	-1.0792	8.86112e-27
CNAG_05665	-1.20086	1.21866e-26
CNAG_00566	-1.3238	1.73666e-26
CNAG_05572	-1.61771	4.19259e-26
CNAG_04208	-1.38665	4.26143e-26
CNAG_02104	-1.75893	4.57161e-26
CNAG_04108	-1.60983	5.16236e-26
CNAG_04117	-1.368	1.76154e-25
CNAG_02398	-1.52781	2.30795e-25
CNAG_00264	-0.929154	2.30967e-25
CNAG_00093	-0.960338	2.32474e-25
CNAG_00834	-1.31512	3.32406e-25
CNAG_07639	-1.20456	4.53313e-25
CNAG_06664	-1.38613	6.00482e-25
CNAG_06884	-1.59765	8.84113e-25
CNAG_05482	-1.38584	1.30151e-24
CNAG_03769	-1.0951	1.34831e-24
CNAG_05383	-1.21604	1.64756e-24
CNAG_01422	-1.02259	1.68489e-24
CNAG_06207	-1.52743	2.43449e-24
CNAG_05253	-1.43885	5.53386e-24
CNAG_05874	-1.3677	1.08065e-23
CNAG_03565	-1.09413	1.50122e-23
CNAG_02943	-0.895923	1.67949e-23
CNAG_00123	-1.75829	2.40186e-23
CNAG_02989	-1.20571	2.48642e-23
CNAG_00732	-1.13605	3.06399e-23
CNAG_03232	-1.30398	1.03817e-22
CNAG_05109	-1.07686	1.15355e-22
CNAG_05388	-1.32723	1.39154e-22
CNAG_03408	-1.49211	1.52441e-22
CNAG_06695	-1.32301	3.26766e-22
CNAG_04409	-1.4958	3.63766e-22
CNAG_01860	-1.44319	3.82459e-22
CNAG_02313	-1.42901	4.62583e-22
CNAG_05807	-1.49987	4.74412e-22
CNAG_04594	-1.36521	4.861e-22
CNAG_02584	-1.46805	8.38485e-22
CNAG_02004	-0.971757	1.18951e-21
CNAG_02892	-1.2696	1.45179e-21
CNAG_02132	-1.77679	1.59737e-21
CNAG_04361	-0.98045	1.60299e-21
CNAG_04293	-1.01295	1.85562e-21
CNAG_05212	-2.45581	1.86907e-21
CNAG_02577	-0.93514	1.88329e-21
CNAG_04186	-1.11558	2.70148e-21
CNAG_04275	-1.83309	3.4687e-21
CNAG_03728	-1.86812	3.64025e-21
CNAG_05872	-1.09282	5.52328e-21
CNAG_04938	-1.05824	6.76215e-21
CNAG_06216	-1.05948	6.76215e-21
CNAG_02834	-1.14887	6.99859e-21
CNAG_04041	-1.36482	7.65967e-21
CNAG_00043	-1.25909	1.04048e-20
CNAG_03250	-1.04535	1.17978e-20
CNAG_01263	-1.05197	1.23031e-20
CNAG_03199	-1.8135	1.89085e-20
CNAG_04027	-1.70893	2.34589e-20
CNAG_00691	-1.06978	2.66399e-20
CNAG_07819	-2.7144	3.48854e-20
CNAG_07339	-1.00759	4.88678e-20
CNAG_02312	-0.980325	5.43772e-20
CNAG_05500	-0.954321	5.45713e-20
CNAG_04256	-1.23065	5.80691e-20
CNAG_02205	-1.02176	7.32028e-20
CNAG_01112	-0.838404	7.42483e-20
CNAG_06301	-0.989245	7.61773e-20
CNAG_02210	-1.11059	8.04943e-20
CNAG_02219	-1.1152	8.82786e-20
CNAG_02541	-1.05334	9.00702e-20
CNAG_06497	-1.06143	9.49426e-20
CNAG_02263	-1.06591	9.8426e-20
CNAG_02445	-0.902319	1.01095e-19
CNAG_04981	-0.957533	1.12691e-19
CNAG_01761	-0.842024	1.33142e-19
CNAG_05524	-1.02494	2.33122e-19
CNAG_06867	-1.24522	2.61061e-19
CNAG_02969	-1.15062	2.71622e-19
CNAG_05654	-1.1174	4.22223e-19
CNAG_01604	-1.06688	4.72377e-19
CNAG_06459	-0.996235	5.34266e-19
CNAG_04112	-1.25324	5.45246e-19
CNAG_07350	-1.15694	5.88223e-19
CNAG_07431	-0.993836	6.05233e-19
CNAG_01584	-1.15465	7.36798e-19
CNAG_02874	-1.22001	7.7773e-19
CNAG_03676	-1.2049	8.98662e-19
CNAG_03155	-1.13679	1.27895e-18
CNAG_01556	-1.06876	1.30444e-18
CNAG_06065	-0.914733	1.79265e-18
CNAG_03365	-0.960057	1.94502e-18
CNAG_06827	-1.30889	2.095e-18
CNAG_04690	-1.10355	2.54885e-18
CNAG_05891	-1.12342	2.54885e-18
CNAG_06232	-1.13013	2.79324e-18
CNAG_05921	-0.849871	3.0306e-18
CNAG_06924	-1.15451	3.0961e-18
CNAG_05915	-1.48805	3.39413e-18
CNAG_01913	-1.9582	3.74304e-18
CNAG_06409	-1.14441	4.53206e-18
CNAG_07521	-1.41055	5.36615e-18
CNAG_07043	-1.33396	5.41817e-18
CNAG_04163	-0.840818	6.27051e-18
CNAG_04315	-0.994762	8.31126e-18
CNAG_00074	-0.852137	9.90525e-18
CNAG_03992	-1.07214	1.09246e-17
CNAG_04070	-0.916709	1.15859e-17
CNAG_02360	-0.91451	1.62959e-17
CNAG_00901	-1.28501	1.65508e-17
CNAG_00932	-0.80382	1.67829e-17
CNAG_05732	-1.15894	1.69377e-17
CNAG_07763	-1.15966	2.09697e-17
CNAG_03874	-1.33636	2.72975e-17
CNAG_00091	-0.923939	2.95724e-17
CNAG_04970	-1.32125	3.25147e-17
CNAG_00663	-1.04017	3.63549e-17
CNAG_06698	-1.48337	4.02339e-17
CNAG_03668	-1.37283	4.44988e-17
CNAG_00087	-0.966179	5.01136e-17
CNAG_02603	-1.67756	5.21335e-17
CNAG_01690	-0.89786	5.65275e-17
CNAG_03268	-0.75632	6.02964e-17
CNAG_01388	-0.892222	7.73254e-17
CNAG_02407	-0.950409	7.93641e-17
CNAG_01370	-1.87702	9.02645e-17
CNAG_02968	-2.03276	9.23692e-17
CNAG_04200	-0.896851	9.23692e-17
CNAG_02682	-0.876018	9.29664e-17
CNAG_07005	-0.880286	1.10529e-16
CNAG_02211	-1.33115	1.29811e-16
CNAG_06201	-0.910683	1.3214e-16
CNAG_00396	-0.900657	1.5589e-16
CNAG_00967	-0.88702	1.7769e-16
CNAG_00468	-0.862231	2.1677e-16
CNAG_03785	-0.73023	2.28468e-16
CNAG_06498	-1.06803	2.28468e-16
CNAG_02013	-1.31344	2.47063e-16
CNAG_02072	-0.961693	2.47063e-16
CNAG_06075	-0.89944	2.59506e-16
CNAG_07365	-1.04727	2.71685e-16
CNAG_00696	-0.828092	3.35195e-16
CNAG_04688	-1.24621	3.83065e-16
CNAG_01155	-0.730429	4.08397e-16
CNAG_02576	-1.11614	4.44504e-16
CNAG_07629	-0.976532	4.55163e-16
CNAG_06821	-1.10766	4.72088e-16
CNAG_03837	-1.069	5.09502e-16
CNAG_05698	-1.10586	5.56667e-16
CNAG_04959	-1.17602	5.95922e-16
CNAG_06632	-0.852889	5.95922e-16
CNAG_02413	-0.905104	7.65484e-16
CNAG_03882	-0.925493	8.21893e-16
CNAG_06388	-2.91711	8.32014e-16
CNAG_02993	-0.893773	8.67594e-16
CNAG_01777	-0.840849	9.6309e-16
CNAG_06432	-0.773845	9.6483e-16
CNAG_03566	-1.27149	1.14034e-15
CNAG_01212	-0.964435	1.21029e-15
CNAG_04197	-0.799062	1.57745e-15
CNAG_01942	-1.19883	1.61225e-15
CNAG_04903	-1.11647	1.86037e-15
CNAG_00679	-1.40057	1.87488e-15
CNAG_01585	-1.29638	1.99213e-15
CNAG_04202	-1.10459	2.12883e-15
CNAG_04314	-0.887298	2.23919e-15
CNAG_00267	-1.0425	2.56427e-15
CNAG_02116	-1.13966	2.60991e-15
CNAG_05410	-0.905293	2.70642e-15
CNAG_07691	-1.54444	2.93446e-15
CNAG_02118	-1.0947	2.93928e-15
CNAG_00554	-0.939673	3.78085e-15
CNAG_07838	-0.829689	3.93815e-15
CNAG_02047	-1.26764	4.3027e-15
CNAG_01986	-1.01714	4.32826e-15
CNAG_03553	-0.747959	4.6893e-15
CNAG_05336	-0.923531	5.01318e-15
CNAG_05737	-0.858929	5.11645e-15
CNAG_01711	-0.729066	5.58106e-15
CNAG_03864	-0.817559	5.93193e-15
CNAG_01543	-0.88436	6.41639e-15
CNAG_00054	-0.939807	8.28745e-15
CNAG_01418	-1.05451	8.80276e-15
CNAG_01970	-0.894009	8.87225e-15
CNAG_05419	-0.821881	9.41857e-15
CNAG_05889	-0.839093	9.7054e-15
CNAG_06238	-0.968503	9.74445e-15
CNAG_05641	-1.13839	9.89822e-15
CNAG_07688	-0.89526	1.02185e-14
CNAG_03446	-0.929426	1.09887e-14
CNAG_04316	-0.944077	1.12306e-14
CNAG_06875	-1.21265	1.54611e-14
CNAG_00181	-0.897841	1.70443e-14
CNAG_00563	-0.91205	1.88886e-14
CNAG_05531	-1.09426	2.05256e-14
CNAG_07647	-0.870605	2.06283e-14
CNAG_01529	-1.17586	2.46098e-14
CNAG_05940	-1.00522	2.499e-14
CNAG_06440	-1.0044	2.74317e-14
CNAG_04339	-0.868424	2.8594e-14
CNAG_03958	-0.919656	2.98531e-14
CNAG_00275	-0.939756	3.44106e-14
CNAG_06026	-0.849102	3.74148e-14
CNAG_07822	-1.42799	4.2072e-14
CNAG_03667	-0.853942	4.30272e-14
CNAG_02129	-0.852705	5.05728e-14
CNAG_03173	-0.726577	5.44663e-14
CNAG_04090	-0.73446	6.89248e-14
CNAG_02417	-1.1578	6.91845e-14
CNAG_07775	-0.888475	7.42565e-14
CNAG_00011	-0.7829	7.71727e-14
CNAG_05607	-0.853643	7.99472e-14
CNAG_06161	-0.975412	8.09262e-14
CNAG_04987	-1.07371	8.79392e-14
CNAG_01087	-0.815622	9.62601e-14
CNAG_04466	-1.17998	9.6747e-14
CNAG_04351	-0.897776	1.11992e-13
CNAG_03348	-0.788527	1.1466e-13
CNAG_05303	-2.25869	1.17305e-13
CNAG_02556	-1.12156	1.19189e-13
CNAG_00130	-0.730229	1.23511e-13
CNAG_04614	-1.07932	1.25392e-13
CNAG_04511	-1.09049	1.51633e-13
CNAG_02283	-0.919201	1.54645e-13
CNAG_01478	-1.01449	1.6997e-13
CNAG_04042	-1.22387	1.90478e-13
CNAG_03282	-0.908194	1.9078e-13
CNAG_06423	-0.943943	2.29721e-13
CNAG_03529	-0.746063	2.32851e-13
CNAG_02107	-0.938413	2.42874e-13
CNAG_05862	-0.946057	2.79104e-13
CNAG_00287	-0.731772	3.12331e-13
CNAG_06628	-0.930164	3.33173e-13
CNAG_01184	-0.823378	3.33613e-13
CNAG_01014	-1.49103	3.42593e-13
CNAG_04151	-0.738244	3.42593e-13
CNAG_01031	-0.765259	3.79318e-13
CNAG_00893	-0.812707	4.27719e-13
CNAG_03563	-0.749656	4.3295e-13
CNAG_03935	-0.691515	4.39995e-13
CNAG_01675	-0.944868	4.99657e-13
CNAG_05671	-0.792433	5.53364e-13
CNAG_03609	-0.881458	5.54831e-13
CNAG_02444	-0.801037	5.63212e-13
CNAG_01493	-1.17461	6.08879e-13
CNAG_03502	-0.723919	6.14958e-13
CNAG_02057	-0.988469	6.54716e-13
CNAG_04353	-0.817549	6.9019e-13
CNAG_00595	-0.988512	7.1702e-13
CNAG_02662	-0.814098	7.70029e-13
CNAG_06286	-1.16784	8.26661e-13
CNAG_02966	-1.27462	9.18718e-13
CNAG_02717	-0.710049	9.71571e-13
CNAG_00524	-0.803905	9.77359e-13
CNAG_00917	-0.873449	1.0005e-12
CNAG_04638	-1.61823	1.03574e-12
CNAG_06566	-0.841787	1.03962e-12
CNAG_03420	-0.756137	1.16794e-12
CNAG_04043	-0.99319	1.17644e-12
CNAG_06152	-1.35644	1.25946e-12
CNAG_05871	-0.996563	1.43096e-12
CNAG_07470	-0.753273	1.56009e-12
CNAG_05396	-0.794373	1.61992e-12
CNAG_02179	-0.785659	1.80706e-12
CNAG_04288	-0.978116	2.06738e-12
CNAG_05077	-0.655585	2.14066e-12
CNAG_00187	-0.925514	2.1613e-12
CNAG_01086	-1.19749	2.20864e-12
CNAG_07308	-0.908895	2.59088e-12
CNAG_06289	-0.850379	2.88142e-12
CNAG_06977	-1.52842	3.49921e-12
CNAG_05178	-1.08274	3.78798e-12
CNAG_00132	-1.14275	3.98648e-12
CNAG_04659	-0.8753	4.86122e-12
CNAG_06064	-0.85579	5.16212e-12
CNAG_00066	-0.727008	5.42457e-12
CNAG_00807	-0.918265	5.48408e-12
CNAG_03678	-1.14936	5.79127e-12
CNAG_00961	-1.03392	6.26396e-12
CNAG_04248	-0.853201	7.4528e-12
CNAG_01419	-0.820903	7.64327e-12
CNAG_02934	-0.822698	9.8602e-12
CNAG_03463	-0.739486	1.01495e-11
CNAG_02006	-0.79231	1.30295e-11
CNAG_05993	-0.745824	1.3198e-11
CNAG_01821	-0.769942	1.39563e-11
CNAG_04253	-0.844998	1.43167e-11
CNAG_03680	-0.949334	1.45094e-11
CNAG_07335	-0.823861	1.5039e-11
CNAG_07573	-0.916977	1.73959e-11
CNAG_00486	-0.89387	1.88987e-11
CNAG_05768	-0.771225	1.94966e-11
CNAG_03828	-0.804132	2.0801e-11
CNAG_05333	-1.77283	2.22198e-11
CNAG_02156	-0.803863	2.27848e-11
CNAG_02439	-1.06645	2.55212e-11
CNAG_00851	-1.23901	2.5651e-11
CNAG_05790	-0.748037	3.20575e-11
CNAG_03372	-0.705871	3.21798e-11
CNAG_02468	-0.734838	3.5695e-11
CNAG_03067	-0.940623	3.60644e-11
CNAG_05015	-1.15058	5.00875e-11
CNAG_02355	-0.861486	5.18019e-11
CNAG_07607	-0.839261	5.18454e-11
CNAG_06593	-0.982897	5.35465e-11
CNAG_02696	-0.727208	5.5683e-11
CNAG_05640	-0.699921	5.69042e-11
CNAG_04989	-0.810248	5.76718e-11
CNAG_03808	-0.693902	6.35931e-11
CNAG_01234	-0.726548	6.43977e-11
CNAG_06962	-1.11125	6.49396e-11
CNAG_04623	-1.22916	7.05348e-11
CNAG_06297	-2.31314	7.08049e-11
CNAG_07317	-0.765146	7.14511e-11
CNAG_07771	-0.667767	7.14938e-11
CNAG_07800	-0.71554	7.58133e-11
CNAG_03792	-0.785537	7.70027e-11
CNAG_07862	-1.11831	8.02292e-11
CNAG_00920	-0.798958	8.53818e-11
CNAG_07692	-0.741648	9.78403e-11
CNAG_04737	-0.696065	1.0191e-10
CNAG_01485	-0.631589	1.02926e-10
CNAG_03794	-0.707218	1.05112e-10
CNAG_05616	-0.659597	1.07324e-10
CNAG_00120	-0.901709	1.11197e-10
CNAG_02213	-0.610746	1.17821e-10
CNAG_01252	-1.26595	1.30445e-10
CNAG_02575	-0.621798	1.30834e-10
CNAG_06102	-0.748139	1.32309e-10
CNAG_01750	-0.933651	1.34302e-10
CNAG_06399	-0.663494	1.39913e-10
CNAG_01261	-0.644893	1.43466e-10
CNAG_01728	-0.734561	1.43466e-10
CNAG_06494	-0.725144	1.44951e-10
CNAG_03987	-0.599411	1.491e-10
CNAG_00044	-0.683653	1.59781e-10
CNAG_01095	-0.743982	1.6858e-10
CNAG_03525	-0.76828	1.72907e-10
CNAG_01481	-1.3776	1.74452e-10
CNAG_03765	-0.543791	1.77037e-10
CNAG_01043	-0.613389	1.8279e-10
CNAG_00360	-0.944179	1.93393e-10
CNAG_03376	-0.725896	1.94254e-10
CNAG_02058	-0.987666	2.17367e-10
CNAG_01745	-0.865176	2.35148e-10
CNAG_02435	-0.687348	2.41301e-10
CNAG_02230	-0.550685	2.42458e-10
CNAG_03595	-0.678572	2.43136e-10
CNAG_06983	-0.762271	2.43136e-10
CNAG_04013	-0.871412	2.44932e-10
CNAG_07517	-0.767123	2.47388e-10
CNAG_04003	-0.80174	2.49193e-10
CNAG_03628	-0.653903	2.58528e-10
CNAG_02587	-0.855601	2.58906e-10
CNAG_00850	-1.6987	2.7323e-10
CNAG_04387	-0.735722	2.7461e-10
CNAG_00487	-1.80227	2.74674e-10
CNAG_04849	-0.803284	2.78778e-10
CNAG_03572	-0.765158	2.85338e-10
CNAG_03381	-1.46553	2.94408e-10
CNAG_04083	-0.670922	3.08268e-10
CNAG_00581	-0.565226	3.1031e-10
CNAG_02023	-0.921157	3.14829e-10
CNAG_04787	-0.97552	3.52321e-10
CNAG_07677	-1.09599	3.56622e-10
CNAG_00995	-0.672731	3.56906e-10
CNAG_05124	-0.642271	3.60472e-10
CNAG_07414	-0.629373	3.82652e-10
CNAG_05645	-0.65056	3.84078e-10
CNAG_03269	-0.774575	3.97358e-10
CNAG_01879	-0.751272	4.06696e-10
CNAG_04280	-0.921575	4.3332e-10
CNAG_03991	-0.66634	4.35846e-10
CNAG_06218	-0.692249	4.80905e-10
CNAG_02667	-0.985474	5.34163e-10
CNAG_04033	-0.603668	6.00109e-10
CNAG_03110	-0.637827	6.81379e-10
CNAG_01987	-0.802075	6.96843e-10
CNAG_04107	-1.1735	7.57839e-10
CNAG_06999	-0.894409	7.59048e-10
CNAG_03059	-1.08116	7.74021e-10
CNAG_01670	-0.944949	7.80864e-10
CNAG_01969	-1.28608	8.1362e-10
CNAG_06291	-0.769769	8.37929e-10
CNAG_00816	-0.669211	8.77515e-10
CNAG_02430	-0.85239	8.77515e-10
CNAG_06594	-0.632357	8.78225e-10
CNAG_00162	-0.625364	9.03417e-10
CNAG_05337	-0.774696	9.03417e-10
CNAG_04809	-0.74328	9.26872e-10
CNAG_04023	-0.659152	9.97889e-10
CNAG_02799	-0.786725	1.01232e-09
CNAG_04687	-0.920003	1.07408e-09
CNAG_02550	-0.972604	1.11461e-09
CNAG_01154	-1.12904	1.15397e-09
CNAG_02543	-0.796257	1.17718e-09
CNAG_03445	-0.917462	1.21188e-09
CNAG_03686	-1.14493	1.47759e-09
CNAG_01527	-2.00101	1.50728e-09
CNAG_07888	-0.586494	1.57525e-09
CNAG_01085	-1.01142	1.73318e-09
CNAG_01914	-0.754356	1.80515e-09
CNAG_01348	-0.593773	1.96774e-09
CNAG_00843	-1.26284	2.38453e-09
CNAG_06874	-1.01487	2.41292e-09
CNAG_07027	-0.688119	2.51675e-09
CNAG_02994	-0.740343	2.59321e-09
CNAG_04189	-0.534739	2.5962e-09
CNAG_00346	-0.848472	2.65773e-09
CNAG_00167	-0.742607	2.96154e-09
CNAG_03216	-0.864261	3.44312e-09
CNAG_07555	-0.962333	3.48272e-09
CNAG_05718	-0.823465	3.75273e-09
CNAG_00414	-1.13357	3.85213e-09
CNAG_06574	-0.692032	3.86412e-09
CNAG_06658	-1.02251	3.90775e-09
CNAG_05496	-0.584277	4.01624e-09
CNAG_06737	-0.595838	4.01624e-09
CNAG_04747	-0.843657	4.31114e-09
CNAG_04359	-0.666322	4.49534e-09
CNAG_04727	-1.14294	4.561e-09
CNAG_07334	-0.552216	4.70783e-09
CNAG_02169	-1.16902	4.72448e-09
CNAG_07320	-0.675282	4.96413e-09
CNAG_04789	-0.606463	5.63446e-09
CNAG_03709	-0.753674	5.84246e-09
CNAG_01221	-0.705226	5.96346e-09
CNAG_01412	-0.578633	6.52377e-09
CNAG_03070	-0.852711	6.59469e-09
CNAG_04818	-0.908671	6.9863e-09
CNAG_01081	-0.754452	7.45842e-09
CNAG_02722	-0.529153	7.48592e-09
CNAG_06862	-0.910024	7.49405e-09
CNAG_01464	-0.738218	7.49514e-09
CNAG_02388	-0.845415	7.53546e-09
CNAG_06088	-0.613959	7.80595e-09
CNAG_05180	-0.627991	7.90924e-09
CNAG_04625	-0.713989	7.98105e-09
CNAG_02924	-0.649411	7.99026e-09
CNAG_00308	-0.696929	8.73654e-09
CNAG_04371	-0.761973	9.03231e-09
CNAG_00488	-1.00722	9.20062e-09
CNAG_01632	-0.777543	9.23027e-09
CNAG_05097	-0.692179	9.26945e-09
CNAG_00773	-0.874981	9.30294e-09
CNAG_02298	-0.586981	9.49517e-09
CNAG_07358	-1.35366	9.88705e-09
CNAG_07755	-0.85946	9.96365e-09
CNAG_04911	-1.01785	1.00053e-08
CNAG_07765	-0.752557	1.02735e-08
CNAG_05579	-0.539436	1.08322e-08
CNAG_02221	-0.749157	1.11723e-08
CNAG_05852	-0.687019	1.1215e-08
CNAG_01905	-0.626801	1.21982e-08
CNAG_04953	-0.520195	1.23522e-08
CNAG_06801	-0.82432	1.31944e-08
CNAG_03791	-0.618146	1.46093e-08
CNAG_06640	-0.510645	1.47815e-08
CNAG_02386	-0.763368	1.49342e-08
CNAG_05930	-0.681083	1.53264e-08
CNAG_05096	-0.731148	1.59035e-08
CNAG_03146	-0.625107	1.61036e-08
CNAG_03806	-0.645736	1.66161e-08
CNAG_06985	-0.656178	1.71692e-08
CNAG_04767	-0.650477	1.76877e-08
CNAG_00015	-0.866352	1.87165e-08
CNAG_05539	-0.646373	1.89572e-08
CNAG_06106	-0.699368	2.00339e-08
CNAG_00515	-0.863148	2.01887e-08
CNAG_01350	-0.711652	2.04936e-08
CNAG_04974	-0.825172	2.06239e-08
CNAG_07405	-0.892002	2.14502e-08
CNAG_04663	-0.762128	2.19995e-08
CNAG_02965	-0.741266	2.21246e-08
CNAG_05931	-0.650308	2.27606e-08
CNAG_03752	-0.852959	2.27985e-08
CNAG_04462	-0.790414	2.29264e-08
CNAG_01671	-1.12411	2.40818e-08
CNAG_03465	-1.21899	2.43196e-08
CNAG_03896	-1.1212	2.62675e-08
CNAG_05567	-0.691334	2.76044e-08
CNAG_06267	-0.763435	2.83934e-08
CNAG_01313	-0.642169	3.04213e-08
CNAG_06376	-0.643959	3.18831e-08
CNAG_03558	-0.634258	3.34324e-08
CNAG_00717	-0.680702	3.34385e-08
CNAG_01380	-0.664452	3.36148e-08
CNAG_02585	-0.568082	3.43832e-08
CNAG_06533	-0.585116	3.54103e-08
CNAG_01375	-0.61529	3.54915e-08
CNAG_00648	-0.721988	3.55414e-08
CNAG_00107	-0.84971	3.6426e-08
CNAG_02029	-0.789676	3.66499e-08
CNAG_06244	-0.876652	3.78142e-08
CNAG_01239	-0.905015	3.88906e-08
CNAG_03078	-0.565971	4.04948e-08
CNAG_01028	-0.723847	4.23374e-08
CNAG_05463	-0.544231	4.29772e-08
CNAG_00185	-0.590048	4.29869e-08
CNAG_02489	-2.63584	4.45737e-08
CNAG_02787	-0.67623	4.67102e-08
CNAG_05421	-0.718229	4.81351e-08
CNAG_02314	-1.12182	5.38759e-08
CNAG_01048	-0.858887	5.5412e-08
CNAG_06671	-0.640041	5.54344e-08
CNAG_06322	-0.678964	5.77638e-08
CNAG_01295	-0.671791	5.83493e-08
CNAG_04531	-0.574672	5.94395e-08
CNAG_04771	-0.715592	5.94395e-08
CNAG_04154	-1.52365	6.04104e-08
CNAG_05308	-0.576161	6.37385e-08
CNAG_03036	-0.676291	6.38704e-08
CNAG_00249	-0.797814	6.79132e-08
CNAG_07903	-0.636398	6.83244e-08
CNAG_06781	-0.800812	6.8916e-08
CNAG_06866	-0.609583	6.97042e-08
CNAG_05981	-1.21323	7.00653e-08
CNAG_01372	-0.586986	7.01403e-08
CNAG_01652	-0.574324	7.15567e-08
CNAG_05870	-0.695641	7.54016e-08
CNAG_05095	-0.60859	7.66122e-08
CNAG_03347	-0.557037	8.13722e-08
CNAG_02661	-0.722211	8.15463e-08
CNAG_01142	-0.562849	8.27138e-08
CNAG_07498	-0.570964	8.27235e-08
CNAG_03182	-0.651371	8.45995e-08
CNAG_00526	-0.963309	8.48943e-08
CNAG_04668	-0.663082	8.64179e-08
CNAG_01922	-0.830678	8.67672e-08
CNAG_02288	-1.21745	9.45848e-08
CNAG_05517	-0.532865	9.47229e-08
CNAG_05540	-0.540687	9.62648e-08
CNAG_02515	-0.821447	9.7257e-08
CNAG_04326	-0.618056	9.89359e-08
CNAG_05187	-0.600759	1.05285e-07
CNAG_07348	-0.845835	1.14092e-07
CNAG_05994	-0.577834	1.22908e-07
CNAG_02883	-0.589628	1.32138e-07
CNAG_00801	-1.04596	1.33385e-07
CNAG_05707	-0.704616	1.3372e-07
CNAG_03226	-0.505225	1.35426e-07
CNAG_05287	-0.964285	1.45531e-07
CNAG_02203	-0.68509	1.58647e-07
CNAG_05306	-0.72238	1.6157e-07
CNAG_02431	-0.601377	1.68117e-07
CNAG_02841	-0.620923	1.68837e-07
CNAG_02859	-0.69604	1.69196e-07
CNAG_03575	-0.62702	1.71186e-07
CNAG_04958	-0.638295	1.73188e-07
CNAG_01571	-0.592223	1.82076e-07
CNAG_02594	-0.803863	1.84961e-07
CNAG_01575	-0.617296	1.86286e-07
CNAG_01090	-0.574584	1.8689e-07
CNAG_07538	-0.517049	1.8689e-07
CNAG_07164	-0.565856	1.92832e-07
CNAG_04012	-0.847869	1.99383e-07
CNAG_01121	-0.807531	2.02078e-07
CNAG_03813	-0.559309	2.09391e-07
CNAG_04498	-0.660157	2.11345e-07
CNAG_05599	-0.789751	2.14118e-07
CNAG_00182	-0.60066	2.31109e-07
CNAG_07477	-0.613656	2.31791e-07
CNAG_01386	-1.25756	2.384e-07
CNAG_01314	-0.515202	2.54356e-07
CNAG_00349	-1.48195	2.55946e-07
CNAG_04945	-0.923209	2.73497e-07
CNAG_01457	-0.587699	2.75665e-07
CNAG_06149	-0.809977	2.84355e-07
CNAG_06009	-0.846077	2.9032e-07
CNAG_02695	-0.570146	2.9399e-07
CNAG_06404	-0.729586	3.14908e-07
CNAG_04392	-0.752079	3.26371e-07
CNAG_00555	-0.634567	3.32843e-07
CNAG_05236	-0.56044	3.45632e-07
CNAG_01362	-0.522502	3.48781e-07
CNAG_06750	-0.575947	3.55708e-07
CNAG_06967	-0.563906	3.57231e-07
CNAG_02683	-0.593906	3.59305e-07
CNAG_02373	-0.604746	3.78796e-07
CNAG_02284	-0.780295	3.87837e-07
CNAG_05873	-1.14893	3.92475e-07
CNAG_00134	-0.663801	4.08861e-07
CNAG_05066	-1.01828	4.08995e-07
CNAG_02501	-0.629392	4.12972e-07
CNAG_05472	-1.03509	4.18667e-07
CNAG_07493	-0.964486	4.34554e-07
CNAG_01732	-0.514335	4.42318e-07
CNAG_00803	-0.600739	4.47327e-07
CNAG_01555	-0.744668	4.49406e-07
CNAG_07557	-0.802974	4.61806e-07
CNAG_05684	-0.566539	4.64605e-07
CNAG_06670	-0.57	5.1804e-07
CNAG_07368	-0.545282	5.21843e-07
CNAG_07940	-0.973086	5.24107e-07
CNAG_01032	-0.892431	5.27829e-07
CNAG_03025	-0.563771	5.40435e-07
CNAG_00263	-0.854749	5.56547e-07
CNAG_04798	-0.518004	5.64773e-07
CNAG_06912	-0.674832	5.77986e-07
CNAG_07450	-0.740676	5.84385e-07
CNAG_06296	-0.888283	5.8867e-07
CNAG_06105	-0.943155	6.07063e-07
CNAG_06738	-0.530452	6.07188e-07
CNAG_01561	-0.515253	6.13912e-07
CNAG_03138	-0.506882	6.26673e-07
CNAG_00692	-0.638489	6.27217e-07
CNAG_03191	-0.568708	6.27448e-07
CNAG_01241	-0.583346	6.72575e-07
CNAG_05864	-0.616336	7.22289e-07
CNAG_05284	-0.716827	7.5432e-07
CNAG_04956	-0.751106	8.16728e-07
CNAG_02939	-0.565256	8.4085e-07
CNAG_04039	-0.530189	8.8777e-07
CNAG_00440	-0.865631	9.16652e-07
CNAG_02767	-0.670964	9.28982e-07
CNAG_05622	-0.61875	9.36034e-07
CNAG_01247	-0.647555	9.78462e-07
CNAG_01338	-0.617905	9.78462e-07
CNAG_01479	-0.709147	1.0128e-06
CNAG_02655	-0.635272	1.01976e-06
CNAG_02510	-0.654385	1.05832e-06
CNAG_07479	-0.696146	1.11795e-06
CNAG_06560	-0.746711	1.16296e-06
CNAG_04730	-0.525196	1.21039e-06
CNAG_02028	-0.626208	1.21788e-06
CNAG_06586	-0.615565	1.24124e-06
CNAG_04816	-0.847975	1.27383e-06
CNAG_01465	-0.609776	1.27665e-06
CNAG_02819	-0.635487	1.28905e-06
CNAG_07703	-0.839089	1.29913e-06
CNAG_05487	-1.48324	1.36712e-06
CNAG_04264	-0.566359	1.37063e-06
CNAG_04565	-0.588696	1.37529e-06
CNAG_00667	-0.629836	1.3883e-06
CNAG_02796	-0.60145	1.43335e-06
CNAG_04162	-0.554513	1.51292e-06
CNAG_05221	-0.641153	1.53055e-06
CNAG_05649	-0.917014	1.60486e-06
CNAG_03599	-0.912072	1.64782e-06
CNAG_06726	-0.699916	1.65154e-06
CNAG_02467	-0.61953	1.65289e-06
CNAG_00055	-0.534699	1.73233e-06
CNAG_06249	-0.616422	1.79267e-06
CNAG_00421	-0.633955	1.79579e-06
CNAG_07501	-0.883548	1.86244e-06
CNAG_06081	-0.569269	1.91543e-06
CNAG_01919	-0.705062	1.99558e-06
CNAG_01521	-0.722664	2.00155e-06
CNAG_07319	-0.628825	2.01554e-06
CNAG_06236	-0.576428	2.07705e-06
CNAG_02363	-0.779641	2.15416e-06
CNAG_02730	-0.517948	2.21169e-06
CNAG_02424	-0.84394	2.30519e-06
CNAG_04521	-1.04087	2.34642e-06
CNAG_00184	-0.57837	2.43849e-06
CNAG_00903	-0.640564	2.52651e-06
CNAG_06349	-1.16833	2.6245e-06
CNAG_02694	-0.84326	2.67113e-06
CNAG_05005	-0.579421	2.67985e-06
CNAG_01962	-0.665131	2.80361e-06
CNAG_07695	-0.555331	2.81766e-06
CNAG_03775	-0.56887	2.84406e-06
CNAG_05072	-1.39599	2.89576e-06
CNAG_05818	-0.688542	2.89576e-06
CNAG_05523	-0.792595	2.90792e-06
CNAG_01519	-0.612216	2.92439e-06
CNAG_03875	-0.718443	2.93414e-06
CNAG_04507	-0.659428	2.98865e-06
CNAG_01837	-0.528301	3.03347e-06
CNAG_01952	-0.755293	3.03347e-06
CNAG_03073	-0.760282	3.0433e-06
CNAG_00938	-0.817325	3.08492e-06
CNAG_02716	-0.526798	3.17626e-06
CNAG_01029	-0.620508	3.17726e-06
CNAG_06424	-0.560114	3.17807e-06
CNAG_01151	-0.602932	3.19712e-06
CNAG_01193	-0.833721	3.30416e-06
CNAG_01695	-0.83264	3.41063e-06
CNAG_06139	-0.848422	3.49418e-06
CNAG_01041	-1.03284	3.54193e-06
CNAG_02864	-1.41427	3.98212e-06
CNAG_03108	-0.633951	4.00612e-06
CNAG_00496	-0.621896	4.01934e-06
CNAG_01924	-0.507386	4.08442e-06
CNAG_04308	-0.724377	4.25663e-06
CNAG_04485	-0.519266	4.2656e-06
CNAG_03692	-0.602483	4.29787e-06
CNAG_05341	-0.952603	4.51849e-06
CNAG_01692	-0.537251	4.59008e-06
CNAG_04152	-0.549475	4.66129e-06
CNAG_06450	-0.553504	4.86977e-06
CNAG_04999	-0.766061	4.93133e-06
CNAG_00929	-0.591763	4.93285e-06
CNAG_06553	-0.610503	5.25333e-06
CNAG_02460	-0.580916	5.29433e-06
CNAG_04262	-0.736235	5.31972e-06
CNAG_01744	-0.687238	5.36655e-06
CNAG_03122	-0.647356	5.61014e-06
CNAG_03386	-0.534406	5.69038e-06
CNAG_00757	-0.527239	5.73249e-06
CNAG_00301	-0.625656	5.75713e-06
CNAG_06791	-0.68346	5.84592e-06
CNAG_04063	-0.613165	5.84643e-06
CNAG_03847	-0.556382	5.98687e-06
CNAG_00528	-0.586209	6.03728e-06
CNAG_06510	-0.616695	6.24059e-06
CNAG_00490	-0.580213	6.55099e-06
CNAG_07372	-0.505244	6.75465e-06
CNAG_02753	-0.503729	6.88788e-06
CNAG_02708	-0.516449	6.91813e-06
CNAG_06559	-0.802409	6.91938e-06
CNAG_03994	-0.567822	6.97232e-06
CNAG_00564	-0.515583	7.08642e-06
CNAG_03556	-0.644543	7.20011e-06
CNAG_05834	-0.610862	7.26546e-06
CNAG_05620	-0.522348	7.34772e-06
CNAG_03945	-0.618939	7.35648e-06
CNAG_01044	-0.573112	7.61725e-06
CNAG_02040	-1.49898	8.02882e-06
CNAG_09009	-0.93465	8.08711e-06
CNAG_02996	-0.522842	8.14504e-06
CNAG_00875	-0.609383	8.32758e-06
CNAG_07383	-1.40262	8.41146e-06
CNAG_07724	-0.524894	8.50845e-06
CNAG_06036	-0.544119	8.63698e-06
CNAG_02348	-0.662756	8.86661e-06
CNAG_04748	-0.546941	8.94054e-06
CNAG_00424	-0.572794	9.15137e-06
CNAG_02214	-0.768887	9.23771e-06
CNAG_03178	-0.717775	9.35974e-06
CNAG_02770	-0.579856	9.51478e-06
CNAG_05903	-0.539001	9.55971e-06
CNAG_06732	-0.546232	9.67595e-06
CNAG_05256	-0.552714	9.69139e-06
CNAG_01128	-0.506523	9.71251e-06
CNAG_04838	-0.504366	9.7476e-06
CNAG_07696	-0.957749	9.90721e-06
CNAG_01796	-0.705251	1.00217e-05
CNAG_07631	-0.642143	1.00219e-05
CNAG_02433	-0.559066	1.03617e-05
CNAG_00052	-0.590264	1.04838e-05
CNAG_01016	-0.605626	1.10024e-05
CNAG_00027	-0.643111	1.10027e-05
CNAG_05861	-0.593019	1.10142e-05
CNAG_06371	-0.696829	1.1097e-05
CNAG_06601	-0.504568	1.12816e-05
CNAG_02395	-0.588558	1.17839e-05
CNAG_00368	-0.518481	1.20266e-05
CNAG_03697	-0.581566	1.22123e-05
CNAG_01265	-0.588049	1.23696e-05
CNAG_04080	-0.623615	1.25036e-05
CNAG_00056	-0.57091	1.26494e-05
CNAG_04926	-0.767897	1.28684e-05
CNAG_04193	-0.54624	1.34722e-05
CNAG_04096	-1.14941	1.34763e-05
CNAG_04880	-0.659526	1.45259e-05
CNAG_05169	-0.685277	1.55907e-05
CNAG_02975	-0.506871	1.56699e-05
CNAG_03234	-0.784881	1.58033e-05
CNAG_01601	-0.589281	1.61724e-05
CNAG_00098	-0.546281	1.6541e-05
CNAG_00839	-0.714734	1.69465e-05
CNAG_03834	-0.514934	1.71215e-05
CNAG_07512	-0.585105	1.71215e-05
CNAG_00689	-0.557325	1.75168e-05
CNAG_00254	-0.547417	1.77631e-05
CNAG_01102	-0.518783	1.78236e-05
CNAG_02038	-0.514789	1.89124e-05
CNAG_06452	-0.528832	1.99076e-05
CNAG_06794	-0.50052	2.0011e-05
CNAG_00738	-0.778211	2.02879e-05
CNAG_05593	-0.714692	2.06682e-05
CNAG_06868	-0.559007	2.06682e-05
CNAG_00688	-0.64552	2.08129e-05
CNAG_02108	-0.663207	2.17584e-05
CNAG_06215	-0.605345	2.22491e-05
CNAG_03328	-0.717362	2.23777e-05
CNAG_06162	-1.12934	2.37616e-05
CNAG_06879	-0.531721	2.62772e-05
CNAG_04563	-0.697367	2.6526e-05
CNAG_00544	-0.567456	2.65994e-05
CNAG_01118	-0.979781	2.67013e-05
CNAG_04874	-1.31329	2.7473e-05
CNAG_01605	-0.576679	2.75089e-05
CNAG_07026	-1.70019	2.75194e-05
CNAG_07434	-0.500098	2.81695e-05
CNAG_00968	-0.562531	2.93087e-05
CNAG_04804	-0.542597	2.94039e-05
CNAG_02606	-0.556794	3.04316e-05
CNAG_06760	-0.596462	3.04801e-05
CNAG_01417	-0.50804	3.07566e-05
CNAG_00004	-0.540361	3.09447e-05
CNAG_01633	-0.540823	3.131e-05
CNAG_06357	-0.567156	3.14913e-05
CNAG_00627	-0.832722	3.16376e-05
CNAG_04337	-0.820222	3.24778e-05
CNAG_04325	-0.73707	3.30998e-05
CNAG_03877	-0.528078	3.35013e-05
CNAG_02998	-0.579582	3.36358e-05
CNAG_02484	-1.12497	3.39548e-05
CNAG_02674	-0.689396	3.42828e-05
CNAG_07360	-0.556171	3.48696e-05
CNAG_02689	-0.605157	3.49184e-05
CNAG_06828	-0.539263	3.55103e-05
CNAG_03233	-0.802707	3.58663e-05
CNAG_03530	-1.33215	3.89442e-05
CNAG_02135	-0.602243	4.00575e-05
CNAG_02448	-0.824906	4.02106e-05
CNAG_06552	-0.500577	4.09241e-05
CNAG_03477	-1.26636	4.1567e-05
CNAG_05937	-0.533172	4.16632e-05
CNAG_06098	-0.548408	4.20003e-05
CNAG_03083	-0.630325	4.20909e-05
CNAG_01240	-0.662948	4.45136e-05
CNAG_03998	-0.543212	4.49694e-05
CNAG_00442	-0.547719	4.59415e-05
CNAG_05731	-0.562294	4.89428e-05
CNAG_07603	-0.678953	4.99535e-05
CNAG_04606	-0.662102	5.0472e-05
CNAG_01854	-0.562502	5.05837e-05
CNAG_06107	-0.521414	5.17404e-05
CNAG_05447	-0.590737	5.24641e-05
CNAG_05276	-0.506092	5.37974e-05
CNAG_01346	-0.630925	5.54658e-05
CNAG_02124	-0.537755	5.70348e-05
CNAG_04405	-0.573873	5.72324e-05
CNAG_02744	-0.89249	5.74191e-05
CNAG_05860	-0.593291	5.74191e-05
CNAG_07646	-0.647713	5.75962e-05
CNAG_07685	-0.747461	5.79059e-05
CNAG_06869	-0.798635	5.81374e-05
CNAG_05334	-1.62835	5.92273e-05
CNAG_01387	-0.564173	5.92656e-05
CNAG_02332	-0.539484	6.26614e-05
CNAG_06373	-1.07033	6.30288e-05
CNAG_06030	-0.516823	6.46957e-05
CNAG_05459	-0.520807	7.37598e-05
CNAG_03550	-0.810815	7.96131e-05
CNAG_04615	-0.633866	8.01503e-05
CNAG_02358	-0.514045	8.35404e-05
CNAG_00045	-0.553708	8.44603e-05
CNAG_05251	-0.564576	8.7901e-05
CNAG_06652	-0.715871	8.87411e-05
CNAG_02483	-1.01429	8.94318e-05
CNAG_03352	-0.554084	9.31707e-05
CNAG_04740	-0.539396	9.37988e-05
CNAG_05962	-0.612052	9.65755e-05
CNAG_02978	-0.738301	9.72064e-05
CNAG_07500	-1.1862	9.79043e-05
CNAG_03214	-0.536914	0.00010364
CNAG_02995	-0.556827	0.000104766
CNAG_06115	-0.827994	0.000106776
CNAG_07328	-0.525726	0.000112606
CNAG_00229	-0.85496	0.000118496
CNAG_00174	-0.51413	0.000130573
CNAG_01911	-0.506688	0.000132069
CNAG_02477	-0.54229	0.000133074
CNAG_01440	-0.631527	0.000133292
CNAG_04611	-0.589463	0.000133327
CNAG_04673	-0.727579	0.000134785
CNAG_03900	-0.514777	0.000137229
CNAG_04358	-0.516917	0.000142186
CNAG_02878	-0.501508	0.000150385
CNAG_04099	-0.595954	0.000151121
CNAG_00710	-0.560344	0.000153008
CNAG_04406	-0.563579	0.000157029
CNAG_00751	-0.844427	0.000158809
CNAG_05973	-0.554202	0.000165464
CNAG_04562	-0.734894	0.000169531
CNAG_02167	-0.502639	0.00017597
CNAG_03421	-0.765146	0.000180763
CNAG_01341	-0.510908	0.000185605
CNAG_06551	-0.565515	0.000188651
CNAG_05258	-0.664281	0.000188656
CNAG_06259	-0.599254	0.000192566
CNAG_00013	-0.585879	0.000198548
CNAG_04907	-0.728815	0.000203675
CNAG_00404	-0.510833	0.000209308
CNAG_05543	-0.845021	0.000210506
CNAG_03632	-0.516449	0.000214954
CNAG_05257	-0.802337	0.000216304
CNAG_04773	-0.942136	0.000234807
CNAG_04584	-0.505204	0.000234859
CNAG_00371	-0.686185	0.000236152
CNAG_07841	-1.37	0.00024372
CNAG_00397	-0.707372	0.000244999
CNAG_06515	-0.503416	0.000246703
CNAG_00047	-0.681373	0.000257087
CNAG_07619	-0.50553	0.000259327
CNAG_04656	-0.522442	0.00026693
CNAG_05390	-0.516562	0.000272515
CNAG_06247	-0.628793	0.000272685
CNAG_05735	-0.614529	0.000276817
CNAG_04336	-0.517497	0.000280641
CNAG_05739	-0.6165	0.00029006
CNAG_04274	-0.697897	0.000297747
CNAG_05824	-0.509078	0.000307586
CNAG_01615	-0.527051	0.000328869
CNAG_05479	-0.890612	0.000342221
CNAG_05598	-0.50867	0.000357474
CNAG_07868	-1.01991	0.000364621
CNAG_01540	-0.609751	0.000369035
CNAG_00484	-0.530281	0.000372325
CNAG_02678	-0.528251	0.000381126
CNAG_03504	-0.541324	0.000394206
CNAG_02227	-0.521613	0.00039843
CNAG_01427	-0.808796	0.000403175
CNAG_05736	-0.716007	0.000408787
CNAG_02604	-0.535487	0.000422234
CNAG_03179	-1.64142	0.00044629
CNAG_03097	-0.504067	0.000466976
CNAG_05161	-0.519643	0.000470588
CNAG_00723	-0.574094	0.000487994
CNAG_05859	-0.566605	0.000551119
CNAG_04898	-0.602397	0.000561654
CNAG_03054	-0.715482	0.000562517
CNAG_02297	-0.561664	0.00058045
CNAG_06506	-0.541281	0.000590779
CNAG_00173	-0.521168	0.000597079
CNAG_00871	-0.713303	0.000634726
CNAG_00969	-0.887974	0.00067564
CNAG_03548	-0.598324	0.000787308
CNAG_04893	-0.630876	0.000795482
CNAG_03786	-0.583126	0.000812031
CNAG_07837	-0.726265	0.000821253
CNAG_04472	-0.866484	0.000866306
CNAG_07606	-0.823972	0.000929158
CNAG_05060	-0.519066	0.000932069
CNAG_01832	-0.54147	0.000938705
CNAG_05304	-0.784658	0.000951927
CNAG_02463	-0.715677	0.000971339
CNAG_07774	-0.551919	0.000980148
CNAG_05806	-0.507227	0.00102176
CNAG_06389	-1.39804	0.00102176
CNAG_04468	-0.678327	0.00105289
CNAG_05019	-0.52323	0.00107674
CNAG_05106	-0.596086	0.00113628
CNAG_02096	-0.630643	0.00119607
CNAG_07897	-0.639334	0.00125907
CNAG_00452	-0.989958	0.00127835
CNAG_00900	-0.901632	0.00134303
CNAG_06822	-0.563606	0.00143192
CNAG_06411	-0.519396	0.00149312
CNAG_07750	-0.859673	0.00150479
CNAG_03449	-0.500221	0.00161002
CNAG_07602	-0.717671	0.00189623
CNAG_02056	-0.711751	0.0019131
CNAG_02170	-0.821483	0.00199037
CNAG_06164	-0.596142	0.00205336
CNAG_06816	-0.616662	0.00211411
CNAG_03608	-0.547842	0.00241653
CNAG_07633	-0.552213	0.00249701
CNAG_07710	-0.933888	0.00265848
CNAG_05458	-0.508873	0.00276363
CNAG_07369	-0.797911	0.00278476
CNAG_03243	-0.533248	0.00285278
CNAG_01070	-0.990756	0.00290129
CNAG_00892	-0.531441	0.00291076
CNAG_04025	-0.581717	0.00294069
CNAG_07385	-0.608354	0.00298112
CNAG_06829	-0.547804	0.00313371
CNAG_04100	-1.05088	0.00364589
CNAG_07124	-1.15766	0.00376913
CNAG_04998	-0.57459	0.00397202
CNAG_06516	-0.618725	0.00425976
CNAG_02599	-0.524392	0.00466105
CNAG_04343	-0.580202	0.00466505
CNAG_06973	-0.589949	0.00486683

[truncated: 2 more sheets: Activated in Cdk8-WT, Repressed in Cdk8-WT]
