# Supplementary material for: Cdk8 and Ssn801 Regulate Oxidative Stress Resistance and Virulence in Cryptococcus neoformans
Source: mBio. 2019 Feb 12;10(1):e02818-18. doi: 10.1128/mBio.02818-18 (PMC6372802; doi:10.1128/mBio.02818-18)
Supplement: TABLE S2 [file mBio.02818-18-st002.xlsx]

## Sheet: #1 Glyoxylate
Regulated by	Cdk8			Regulated by	Ssn801			Regulated by	Med12			Regulated by	Med13			Regulated by	Cdk8-KD			Regulated by	Cdk8-WT
Gene	Description	Yeast homolog		Gene	Description	Yeast homolog		Gene	Description	Yeast homolog		Gene	Description	Yeast homolog		Gene	Description	Yeast homolog		Gene	Description	Yeast homolog
CNAG_05303	isocitrate lyase	ICL1		CNAG_05303	isocitrate lyase	ICL1		CNAG_05303	isocitrate lyase	ICL1		CNAG_05303	isocitrate lyase	ICL1		CNAG_05303	isocitrate lyase	ICL1
CNAG_05653	malate synthase	MLS1		CNAG_05653	malate synthase	MLS1		CNAG_05653	malate synthase	MLS1		CNAG_05653	malate synthase	MLS1		CNAG_05653	malate synthase	MLS1

## Sheet: #2 Red-ox
Regulated by	Cdk8			Regulated by	Ssn801			Regulated by	Med12			Regulated by	Med13			Regulated by	Cdk8-KD			Regulated by	Cdk8-WT
Gene	Description	Yeast homolog		Gene	Description	Yeast homolog		Gene	Description	Yeast homolog		Gene	Description	Yeast homolog		Gene	Description	Yeast homolog		Gene	Description	Yeast homolog
CNAG_00413	nuclear protein	TPA1		CNAG_00123	conserved hypothetical protein	PDR17						CNAG_00413	nuclear protein	TPA1		CNAG_00123	conserved hypothetical protein	PDR17
CNAG_00452	isovaleryl-CoA dehydrogenase 2	PUT2		CNAG_00413	nuclear protein	TPA1						CNAG_00515	mannitol dehydrogenase	ADH6		CNAG_00162	alternative oxidase	TRE1
CNAG_00797	acetate-CoA ligase	ACS2		CNAG_00441	IMP dehydrogenase	IMD4						CNAG_00519	C-5 sterol desaturase	ERG3		CNAG_00174	conserved hypothetical protein	YPR089W
CNAG_00861	conserved hypothetical protein	YDL114W		CNAG_00486	mitochondrial protein	EMI5						CNAG_00797	acetate-CoA ligase	ACS2		CNAG_00413	nuclear protein	TPA1
CNAG_00876	ferric-chelate reductase	FRE7		CNAG_00515	mannitol dehydrogenase	ADH6						CNAG_00843	monoxygenase	BNA4		CNAG_00452	isovaleryl-CoA dehydrogenase 2	PUT2
CNAG_01019	Cu/Zn superoxide dismutase	SOD1		CNAG_00843	monoxygenase	BNA4						CNAG_00876	ferric-chelate reductase	FRE7		CNAG_00486	mitochondrial protein	EMI5
CNAG_01116	beta-ketoacyl reductase	SPS19		CNAG_01112	xenobiotic reductase	OYE3						CNAG_01019	Cu/Zn superoxide dismutase	SOD1		CNAG_00515	mannitol dehydrogenase	ADH6
CNAG_01331	conserved hypothetical protein	NRP1		CNAG_01151	conserved hypothetical protein	UBC5						CNAG_01540	dehydrogenase	USO1		CNAG_00692	FAD dependent oxidoreductase	ERG1
CNAG_01540	dehydrogenase	USO1		CNAG_01478	monooxygenase	FMO1						CNAG_01952	aryl-alcohol dehydrogenase	YPL088W		CNAG_00843	monoxygenase	BNA4
CNAG_01577	glutamate dehydrogenase	GDH3		CNAG_01745	sn-glycerol-3-phosphate dehydrogenase NAD	GPD1						CNAG_03199	FAD dependent oxidoreductase superfamily	GRX3		CNAG_00968	conserved hypothetical protein	VPS34
CNAG_01594	glycine dehydrogenase	GCV2		CNAG_01777	glyoxylate reductase	GOR1						CNAG_03243	2-nitropropane dioxygenase	YJR149W		CNAG_01102	oxidoreductase	YMR226C
CNAG_01794	2-hydroxyacid dehydrogenase	GOR1		CNAG_02433	thiol oxidase	ERV2						CNAG_03465	laccase	FET5		CNAG_01112	xenobiotic reductase	OYE3
CNAG_01915	ribonucleotide reductase subunit	RNR2		CNAG_02489	mannitol-1-phosphate dehydrogenase	ADH3						CNAG_03676	D-lactate dehydrogenase	DLD2		CNAG_01116	beta-ketoacyl reductase	SPS19
CNAG_01952	aryl-alcohol dehydrogenase	YPL088W		CNAG_02577	oxidoreductase	SCS7						CNAG_03865	cytoplasmic protein	TDA3		CNAG_01151	conserved hypothetical protein	UBC5
CNAG_01954	aldo/keto reductase	YPR127W		CNAG_02708	conserved hypothetical protein							CNAG_03874	oxidoreductase	AIF1		CNAG_01464	flavohemoglobin	YHB1
CNAG_01997	prephenate dehydrogenase	TYR1		CNAG_02717	aryl-alcohol dehydrogenase	YPL088W						CNAG_04308	short chain 3-hydroxyacyl-CoA dehydrogenase	NDD1		CNAG_01478	monooxygenase	FMO1
CNAG_02048	proline dehydrogenase	PUT1		CNAG_02718	NAD binding dehydrogenase family protein	HRR25						CNAG_04688	acyl-CoA dehydrogenase	POX1		CNAG_01485	D-lactate dehydrogenase cytochrome oxidoreductase protein	DLD1
CNAG_02099	fatty acid synthase beta subunit	FAS1		CNAG_03187	protoporphyrinogen oxidase	HEM14						CNAG_05258	glucose-methanol-choline oxidoreductase	COQ6		CNAG_01540	dehydrogenase	USO1
CNAG_02208	ribonucleoside-diphosphate reductase large chain	RNR1		CNAG_03199	FAD dependent oxidoreductase superfamily	GRX3						CNAG_05303	isocitrate lyase	ICL1		CNAG_01605	rossman fold oxidoreductase	AYR1
CNAG_02489	mannitol-1-phosphate dehydrogenase	ADH3		CNAG_03243	2-nitropropane dioxygenase	YJR149W						CNAG_05593	conserved hypothetical protein	GDB1		CNAG_01615	aldo-keto reductase	YPR1
CNAG_02532	D-amino-acid oxidase	ERG1		CNAG_03269	aldehyde dehydrogenase	ALD5						CNAG_05653	malate synthase	MLS1		CNAG_01745	sn-glycerol-3-phosphate dehydrogenase NAD	GPD1
CNAG_02562	acyl-Coenzyme A dehydrogenase	TSR1		CNAG_03465	laccase	FET5						CNAG_05723	alcohol dehydrogenase	ADH1		CNAG_01777	glyoxylate reductase	GOR1
CNAG_02752	short-chain dehydrogenase	YOR246C		CNAG_03556	dimethylaniline monooxygenase	FMO1						CNAG_06374	malate dehydrogenase	MAE1		CNAG_01952	aryl-alcohol dehydrogenase	YPL088W
CNAG_02935	oxidoreductase	YMR226C		CNAG_03676	D-lactate dehydrogenase	DLD2						CNAG_06439	D-arabinono-1,4-lactone oxidase	ALO1		CNAG_02433	thiol oxidase	ERV2
CNAG_02958	ferroxidase	FET5		CNAG_03865	cytoplasmic protein	TDA3						CNAG_06554	FAD dependent oxidoreductase superfamily	FMS1		CNAG_02460	coproporphyrinogen oxidase	HEM13
CNAG_03134	3-hydroxybutyryl-CoA dehydrogenase			CNAG_03874	oxidoreductase	AIF1						CNAG_06628	aldehyde dehydrogenase	ALD5		CNAG_02489	mannitol-1-phosphate dehydrogenase	ADH3
CNAG_03199	FAD dependent oxidoreductase superfamily	GRX3		CNAG_04080	3-hydroxyanthranilate 3,4-dioxygenase	BNA1						CNAG_06785	kynurenine 3-monooxygenase	BNA4		CNAG_02577	oxidoreductase	SCS7
CNAG_03243	2-nitropropane dioxygenase	YJR149W		CNAG_04112	oxidoreductase	ARA1						CNAG_06821	ferric reductase transmembrane component 4	FRE2		CNAG_02708	conserved hypothetical protein
CNAG_03666	acyl-CoA dehydrogenase	CYB2		CNAG_04264	ubiquinone biosynthesis monooxygenase	COQ6						CNAG_06977	L-arabinitol 4-dehydrogenase	SOR1		CNAG_02717	aryl-alcohol dehydrogenase	YPL088W
CNAG_03676	D-lactate dehydrogenase	DLD2		CNAG_04308	short chain 3-hydroxyacyl-CoA dehydrogenase	NDD1						CNAG_07334	ferric reductase transmembrane component	FRE4		CNAG_02722	aldose reductase	YDL124W
CNAG_03683	short-chain dehydrogenase/reductase SDR	YMR226C		CNAG_04351	methylmalonate-semialdehyde dehydrogenase	ALD5						CNAG_07365	oxidoreductase	LPD1		CNAG_02841	cytochrome P450 monooxygenase pc-2	ERG5
CNAG_03948	cytoplasmic protein	PST2		CNAG_04521	oxidoreductase	AIF1						CNAG_07862	fumarate reductase	YEL047C		CNAG_02996	flavoprotein oxygenase	FMP40
CNAG_03983	oxidoreductase	GCY1		CNAG_04688	acyl-CoA dehydrogenase	POX1										CNAG_03187	protoporphyrinogen oxidase	HEM14
CNAG_04308	short chain 3-hydroxyacyl-CoA dehydrogenase	NDD1		CNAG_04981	catalase A	CTA1										CNAG_03199	FAD dependent oxidoreductase superfamily	GRX3
CNAG_04325	extradiol ring-cleavage dioxygenase	UBR1		CNAG_05015	catalase 4	CTT1										CNAG_03226	succinate dehydrogenase iron-sulfur subunit	SDH2
CNAG_04468	tartrate dehydrogenase	LYS12		CNAG_05169	cytochrome b2	CYB2										CNAG_03243	2-nitropropane dioxygenase	YJR149W
CNAG_04521	oxidoreductase	AIF1		CNAG_05303	isocitrate lyase	ICL1										CNAG_03269	aldehyde dehydrogenase	ALD5
CNAG_04640	acly protein	LSC1		CNAG_05593	conserved hypothetical protein	GDB1										CNAG_03465	laccase	FET5
CNAG_04969	UDP-glucose dehydrogenase	YDR109C		CNAG_05653	malate synthase	MLS1										CNAG_03556	dimethylaniline monooxygenase	FMO1
CNAG_05114	peroxisomal copper amine oxidase	BUB3		CNAG_05723	alcohol dehydrogenase	ADH1										CNAG_03676	D-lactate dehydrogenase	DLD2
CNAG_05115	sarcosine oxidase	RVB1		CNAG_05852	heme oxygenase 2	YOR343W-B										CNAG_03834	sphingosine hydroxylase	SUR2
CNAG_05303	isocitrate lyase	ICL1		CNAG_06010	fatty aldehyde dehydrogenase	HFD1										CNAG_03865	cytoplasmic protein	TDA3
CNAG_05315	taurine catabolism dioxygenase TauD	SRO7		CNAG_06374	malate dehydrogenase	MAE1										CNAG_03874	oxidoreductase	AIF1
CNAG_05593	conserved hypothetical protein	GDB1		CNAG_06554	FAD dependent oxidoreductase superfamily	FMS1										CNAG_04080	3-hydroxyanthranilate 3,4-dioxygenase	BNA1
CNAG_05602	1-pyrroline-5-carboxylate dehydrogenase	PUT2		CNAG_06628	aldehyde dehydrogenase	ALD5										CNAG_04112	oxidoreductase	ARA1
CNAG_05653	malate synthase	MLS1		CNAG_06785	kynurenine 3-monooxygenase	BNA4										CNAG_04189	succinate dehydrogenase flavoprotein subunit	SDH1
CNAG_05657	cytoplasmic protein	IRC24		CNAG_06821	ferric reductase transmembrane component 4	FRE2										CNAG_04264	ubiquinone biosynthesis monooxygenase	COQ6
CNAG_05675	mitochondrial protein	AIM17		CNAG_06829	squalene monooxygenase	ERG1										CNAG_04308	short chain 3-hydroxyacyl-CoA dehydrogenase	NDD1
CNAG_05852	heme oxygenase 2	YOR343W-B		CNAG_06977	L-arabinitol 4-dehydrogenase	SOR1										CNAG_04325	extradiol ring-cleavage dioxygenase	UBR1
CNAG_06241	acidic laccase	FET5		CNAG_07334	ferric reductase transmembrane component	FRE4										CNAG_04326	nad-dependent malic enzyme	MAE1
CNAG_06374	malate dehydrogenase	MAE1		CNAG_07365	oxidoreductase	LPD1										CNAG_04351	methylmalonate-semialdehyde dehydrogenase	ALD5
CNAG_06554	FAD dependent oxidoreductase superfamily	FMS1		CNAG_07862	fumarate reductase	YEL047C										CNAG_04468	tartrate dehydrogenase	LYS12
CNAG_06628	aldehyde dehydrogenase	ALD5		CNAG_09004	cytochrome c oxidase subunit 3	COX3										CNAG_04521	oxidoreductase	AIF1
CNAG_06785	kynurenine 3-monooxygenase	BNA4														CNAG_04687	stearoyl-CoA 9-desaturase	OLE1
CNAG_06917	thiol-specific antioxidant protein 3	PRX1														CNAG_04688	acyl-CoA dehydrogenase	POX1
CNAG_07334	ferric reductase transmembrane component	FRE4														CNAG_04926	conserved hypothetical protein	SPS19
CNAG_07862	fumarate reductase	YEL047C														CNAG_04946	conserved hypothetical protein	BNA4
																CNAG_04981	catalase A	CTA1
																CNAG_05015	catalase 4	CTT1
																CNAG_05095	putativepod-specific dehydrogenase SAC25	YOR246C
																CNAG_05169	cytochrome b2	CYB2
																CNAG_05256	catalase	CTA1
																CNAG_05258	glucose-methanol-choline oxidoreductase	COQ6
																CNAG_05303	isocitrate lyase	ICL1
																CNAG_05593	conserved hypothetical protein	GDB1
																CNAG_05653	malate synthase	MLS1
																CNAG_05723	alcohol dehydrogenase	ADH1
																CNAG_05852	heme oxygenase 2	YOR343W-B
																CNAG_06081	glucose oxidase	FKS3
																CNAG_06249	taurine catabolism dioxygenase TauD	JLP1
																CNAG_06554	FAD dependent oxidoreductase superfamily	FMS1
																CNAG_06628	aldehyde dehydrogenase	ALD5
																CNAG_06785	kynurenine 3-monooxygenase	BNA4
																CNAG_06821	ferric reductase transmembrane component 4	FRE2
																CNAG_06829	squalene monooxygenase	ERG1
																CNAG_06977	L-arabinitol 4-dehydrogenase	SOR1
																CNAG_07334	ferric reductase transmembrane component	FRE4
																CNAG_07365	oxidoreductase	LPD1
																CNAG_07765	bli-3 protein	ATG11
																CNAG_07862	fumarate reductase	YEL047C
																CNAG_09000	NADH dehydrogenase subunit 1	CSM3
																CNAG_09009	cytochrome oxidase subunit 1	COX1

## Sheet: #3 Carb_met
Regulated by	Cdk8			Regulated by	Ssn801			Regulated by	Med12			Regulated by	Med13			Regulated by	Cdk8-KD			Regulated by	Cdk8-WT
Gene	Description	Yeast homolog		Gene	Description	Yeast homolog		Gene	Description	Yeast homolog		Gene	Description	Yeast homolog		Gene	Description	Yeast homolog		Gene	Description	Yeast homolog
CNAG_00164	conserved hypothetical protein	SMC1		CNAG_00275	conserved hypothetical protein	CTF4						CNAG_00275	conserved hypothetical protein	CTF4		CNAG_00275	conserved hypothetical protein	CTF4
CNAG_00275	conserved hypothetical protein	CTF4		CNAG_00663	conserved hypothetical protein	RML2						CNAG_00663	conserved hypothetical protein	RML2		CNAG_00663	conserved hypothetical protein	RML2
CNAG_00373	glucan 1,3-beta-glucosidase	SPR1		CNAG_00696	alpha-mannosidase	AMS1						CNAG_00696	alpha-mannosidase	AMS1		CNAG_00696	alpha-mannosidase	AMS1
CNAG_00797	acetate-CoA ligase	ACS2		CNAG_01155	glycerol kinase	GUT1						CNAG_00797	acetate-CoA ligase	ACS2		CNAG_01155	glycerol kinase	GUT1
CNAG_01239	chitin deacetylase	CDA2		CNAG_01239	chitin deacetylase	CDA2						CNAG_01239	chitin deacetylase	CDA2		CNAG_01239	chitin deacetylase	CDA2
CNAG_01539	inositol-3-phosphate synthase	INO1		CNAG_01675	tagatose-bisphosphate aldolase	FBA1						CNAG_01675	tagatose-bisphosphate aldolase	FBA1		CNAG_01675	tagatose-bisphosphate aldolase	FBA1
CNAG_01675	tagatose-bisphosphate aldolase	FBA1		CNAG_01745	sn-glycerol-3-phosphate dehydrogenase NAD	GPD1						CNAG_02541	cyclin-dependent protein kinase inhibitor	PHO81		CNAG_01745	sn-glycerol-3-phosphate dehydrogenase NAD	GPD1
CNAG_02541	cyclin-dependent protein kinase inhibitor	PHO81		CNAG_01987	carbohydrate binding protein	MNL1						CNAG_02661	conserved hypothetical protein	YNL195C		CNAG_01987	carbohydrate binding protein	MNL1
CNAG_02588	avenacinase	CAF130		CNAG_02283	glucan 1,4-alpha-glucosidase	SGA1						CNAG_02799	dihydroxyacetone kinase 1	DAK2		CNAG_02230	phosphoketolase	TKL1
CNAG_02661	conserved hypothetical protein	YNL195C		CNAG_02445	phosphoacetylglucosamine mutase	PCM1						CNAG_03146	alpha-amylase	IMA5		CNAG_02283	glucan 1,4-alpha-glucosidase	SGA1
CNAG_02799	dihydroxyacetone kinase 1	DAK2		CNAG_02541	cyclin-dependent protein kinase inhibitor	PHO81						CNAG_03769	hexokinase	GLK1		CNAG_02445	phosphoacetylglucosamine mutase	PCM1
CNAG_03072	phosphopyruvate hydratase	ENO1		CNAG_02661	conserved hypothetical protein	YNL195C						CNAG_04245	chitinase	CTS2		CNAG_02541	cyclin-dependent protein kinase inhibitor	PHO81
CNAG_03146	alpha-amylase	IMA5		CNAG_02799	dihydroxyacetone kinase 1	DAK2						CNAG_04874	conserved hypothetical protein			CNAG_02661	conserved hypothetical protein	YNL195C
CNAG_03983	oxidoreductase	GCY1		CNAG_03146	alpha-amylase	IMA5						CNAG_05303	isocitrate lyase	ICL1		CNAG_02799	dihydroxyacetone kinase 1	DAK2
CNAG_04245	chitinase	CTS2		CNAG_03769	hexokinase	GLK1						CNAG_05653	malate synthase	MLS1		CNAG_02834	UDP-glucose:sterol glucosyltransferase	ATG26
CNAG_04312	mannose-6-phosphate isomerase	PMI40		CNAG_03875	UTP-hexose-1-phosphate uridylyltransferase	GAL7						CNAG_06628	aldehyde dehydrogenase	ALD5		CNAG_03146	alpha-amylase	IMA5
CNAG_04640	acly protein	LSC1		CNAG_04025	transaldolase	TAL1						CNAG_06666	glycogen phosphorylase	GPH1		CNAG_03525	trehalase	NTH1
CNAG_04874	conserved hypothetical protein			CNAG_04033	alpha glucosidase	ROT2						CNAG_07600	beta-glucosidase	YSW1		CNAG_03765	trehalose-phosphatase	TPS2
CNAG_04969	UDP-glucose dehydrogenase	YDR109C		CNAG_04099	phosphogluconate dehydrogenase	GND2										CNAG_03769	hexokinase	GLK1
CNAG_05303	isocitrate lyase	ICL1		CNAG_04351	methylmalonate-semialdehyde dehydrogenase	ALD5										CNAG_03785	alpha,alpha-trehalase	NTH1
CNAG_05653	malate synthase	MLS1		CNAG_04614	conserved hypothetical protein	MYO1										CNAG_03875	UTP-hexose-1-phosphate uridylyltransferase	GAL7
CNAG_06098	glucosamine-6-phosphate isomerase	SOL2		CNAG_04874	conserved hypothetical protein											CNAG_04025	transaldolase	TAL1
CNAG_06628	aldehyde dehydrogenase	ALD5		CNAG_05077	glycosyl hydrolase	YGR219W										CNAG_04033	alpha glucosidase	ROT2
CNAG_06666	glycogen phosphorylase	GPH1		CNAG_05303	isocitrate lyase	ICL1										CNAG_04099	phosphogluconate dehydrogenase	GND2
				CNAG_05337	alpha-L-arabinofuranosidase	TEC1										CNAG_04351	methylmalonate-semialdehyde dehydrogenase	ALD5
				CNAG_05607	cytoplasmic protein	YIR007W										CNAG_04614	conserved hypothetical protein	MYO1
				CNAG_05653	malate synthase	MLS1										CNAG_04874	conserved hypothetical protein
				CNAG_05940	conserved hypothetical protein	HAA1										CNAG_05077	glycosyl hydrolase	YGR219W
				CNAG_06010	fatty aldehyde dehydrogenase	HFD1										CNAG_05303	isocitrate lyase	ICL1
				CNAG_06336	glucan 1,3 beta-glucosidase protein	BGL2										CNAG_05337	alpha-L-arabinofuranosidase	TEC1
				CNAG_06593	rhamnogalacturonan lyase	TOS8										CNAG_05607	cytoplasmic protein	YIR007W
				CNAG_06628	aldehyde dehydrogenase	ALD5										CNAG_05653	malate synthase	MLS1
				CNAG_06666	glycogen phosphorylase	GPH1										CNAG_05940	conserved hypothetical protein	HAA1
				CNAG_06924	beta-fructofuranosidase	SUC2										CNAG_06098	glucosamine-6-phosphate isomerase	SOL2
				CNAG_06936	beta-glucosidase											CNAG_06291	deacetylase	CDA2
				CNAG_07600	beta-glucosidase	YSW1										CNAG_06593	rhamnogalacturonan lyase	TOS8
																CNAG_06628	aldehyde dehydrogenase	ALD5
																CNAG_06666	glycogen phosphorylase	GPH1
																CNAG_06868	enolase 1	ERR2
																CNAG_06924	beta-fructofuranosidase	SUC2
																CNAG_06985	beta-glucosidase	SES1
																CNAG_07372	cytoplasmic protein	YLR345W
																CNAG_07600	beta-glucosidase	YSW1

## Sheet: #4 Benz_met
Regulated by	Cdk8			Regulated by	Ssn801			Regulated by	Med12			Regulated by	Med13			Regulated by	Cdk8-KD			Regulated by	Cdk8-WT
Gene	Description	Yeast homolog		Gene	Description	Yeast homolog		Gene	Description	Yeast homolog		Gene	Description	Yeast homolog		Gene	Description	Yeast homolog		Gene	Description	Yeast homolog
CNAG_03134	3-hydroxybutyryl-CoA dehydrogenase			CNAG_04096	racemase	ECM9						CNAG_04096	racemase	ECM9		CNAG_04096	racemase	ECM9
CNAG_04096	racemase	ECM9		CNAG_04308	short chain 3-hydroxyacyl-CoA dehydrogenase	NDD1						CNAG_04308	short chain 3-hydroxyacyl-CoA dehydrogenase	NDD1		CNAG_04308	short chain 3-hydroxyacyl-CoA dehydrogenase	NDD1
CNAG_04308	short chain 3-hydroxyacyl-CoA dehydrogenase	NDD1		CNAG_07862	fumarate reductase	YEL047C						CNAG_07862	fumarate reductase	YEL047C		CNAG_07862	fumarate reductase	YEL047C
CNAG_07862	fumarate reductase	YEL047C

## Sheet: #5 Amino_met
Regulated by	Cdk8			Regulated by	Ssn801			Regulated by	Med12			Regulated by	Med13			Regulated by	Cdk8-KD			Regulated by	Cdk8-WT
Gene	Description	Yeast homolog		Gene	Description	Yeast homolog		Gene	Description	Yeast homolog		Gene	Description	Yeast homolog		Gene	Description	Yeast homolog		Gene	Description	Yeast homolog
CNAG_01239	chitin deacetylase	CDA2		CNAG_01239	chitin deacetylase	CDA2						CNAG_01239	chitin deacetylase	CDA2		CNAG_01239	chitin deacetylase	CDA2
CNAG_03676	D-lactate dehydrogenase	DLD2		CNAG_02445	phosphoacetylglucosamine mutase	PCM1						CNAG_03676	D-lactate dehydrogenase	DLD2		CNAG_01485	D-lactate dehydrogenase cytochrome oxidoreductase protein	DLD1
CNAG_04245	chitinase	CTS2		CNAG_03676	D-lactate dehydrogenase	DLD2						CNAG_03769	hexokinase	GLK1		CNAG_02445	phosphoacetylglucosamine mutase	PCM1
CNAG_06098	glucosamine-6-phosphate isomerase	SOL2		CNAG_03769	hexokinase	GLK1						CNAG_04245	chitinase	CTS2		CNAG_03676	D-lactate dehydrogenase	DLD2
CNAG_06659	beta-hexosaminidase	YDR341C		CNAG_05940	conserved hypothetical protein	HAA1						CNAG_06439	D-arabinono-1,4-lactone oxidase	ALO1		CNAG_03769	hexokinase	GLK1
				CNAG_06659	beta-hexosaminidase	YDR341C						CNAG_06659	beta-hexosaminidase	YDR341C		CNAG_05940	conserved hypothetical protein	HAA1
																CNAG_06098	glucosamine-6-phosphate isomerase	SOL2
																CNAG_06659	beta-hexosaminidase	YDR341C

## Sheet: #6 Xeno_stress
Regulated by	Cdk8			Regulated by	Ssn801			Regulated by	Med12			Regulated by	Med13			Regulated by	Cdk8-KD			Regulated by	Cdk8-WT
Gene	Description	Yeast homolog		Gene	Description	Yeast homolog		Gene	Description	Yeast homolog		Gene	Description	Yeast homolog		Gene	Description	Yeast homolog		Gene	Description	Yeast homolog
CNAG_03983	oxidoreductase	GCY1										CNAG_02681	phytase	PHO11		CNAG_02681	phytase	PHO11
CNAG_06115	conserved hypothetical protein	IMD2										CNAG_06115	conserved hypothetical protein	IMD2		CNAG_05540	urease	HIS4
CNAG_06628	aldehyde dehydrogenase	ALD5										CNAG_06628	aldehyde dehydrogenase	ALD5		CNAG_06115	conserved hypothetical protein	IMD2
CNAG_06967	phytase	PHO3														CNAG_06497	microsomal epoxide hydrolase	YNR064C
																CNAG_06628	aldehyde dehydrogenase	ALD5
																CNAG_06967	phytase	PHO3

## Sheet: #7 Halo_met
Regulated by	Cdk8			Regulated by	Ssn801			Regulated by	Med12			Regulated by	Med13			Regulated by	Cdk8-KD			Regulated by	Cdk8-WT
Gene	Description	Yeast homolog		Gene	Description	Yeast homolog		Gene	Description	Yeast homolog		Gene	Description	Yeast homolog		Gene	Description	Yeast homolog		Gene	Description	Yeast homolog
CNAG_06115	conserved hypothetical protein	IMD2										CNAG_02681	phytase	PHO11		CNAG_02681	phytase	PHO11
CNAG_06628	aldehyde dehydrogenase	ALD5										CNAG_06115	conserved hypothetical protein	IMD2		CNAG_06115	conserved hypothetical protein	IMD2
CNAG_06967	phytase	PHO3										CNAG_06628	aldehyde dehydrogenase	ALD5		CNAG_06628	aldehyde dehydrogenase	ALD5
																CNAG_06967	phytase	PHO3

## Sheet: #8 Lipid_cata
Regulated by	Cdk8			Regulated by	Ssn801			Regulated by	Med12			Regulated by	Med13			Regulated by	Cdk8-KD			Regulated by	Cdk8-WT
Gene	Description	Yeast homolog		Gene	Description	Yeast homolog		Gene	Description	Yeast homolog		Gene	Description	Yeast homolog		Gene	Description	Yeast homolog		Gene	Description	Yeast homolog
				CNAG_01239	chitin deacetylase	CDA2						CNAG_01239	chitin deacetylase	CDA2		CNAG_01239	chitin deacetylase	CDA2
				CNAG_06628	aldehyde dehydrogenase	ALD5						CNAG_02541	cyclin-dependent protein kinase inhibitor	PHO81		CNAG_01601	lipase	ATG15
				CNAG_07639	lipase 2	TGL2						CNAG_02968	conserved hypothetical protein			CNAG_02312	patatin-like phospholipase domain-containing protein	TGL5
												CNAG_06628	aldehyde dehydrogenase	ALD5		CNAG_02541	cyclin-dependent protein kinase inhibitor	PHO81
																CNAG_06628	aldehyde dehydrogenase	ALD5
																CNAG_07639	lipase 2	TGL2

## Sheet: #9 Pyruv_met
Regulated by	Cdk8			Regulated by	Ssn801			Regulated by	Med12			Regulated by	Med13			Regulated by	Cdk8-KD			Regulated by	Cdk8-WT
Gene	Description	Yeast homolog		Gene	Description	Yeast homolog		Gene	Description	Yeast homolog		Gene	Description	Yeast homolog		Gene	Description	Yeast homolog		Gene	Description	Yeast homolog
CNAG_01675	tagatose-bisphosphate aldolase	FBA1		CNAG_01675	tagatose-bisphosphate aldolase	FBA1						CNAG_05653	malate synthase	MLS1
CNAG_05653	malate synthase	MLS1		CNAG_03769	hexokinase	GLK1						CNAG_06374	malate dehydrogenase	MAE1
CNAG_06374	malate dehydrogenase	MAE1		CNAG_05496	2-isopropylmalate synthase	LEU9						CNAG_06628	aldehyde dehydrogenase	ALD5
CNAG_06628	aldehyde dehydrogenase	ALD5		CNAG_05653	malate synthase	MLS1
				CNAG_06010	fatty aldehyde dehydrogenase	HFD1
				CNAG_06374	malate dehydrogenase	MAE1
				CNAG_06432	ackA	HAL9
				CNAG_06628	aldehyde dehydrogenase	ALD5

## Sheet: #10 Hex_met
Regulated by	Cdk8			Regulated by	Ssn801			Regulated by	Med12			Regulated by	Med13			Regulated by	Cdk8-KD			Regulated by	Cdk8-WT
Gene	Description	Yeast homolog		Gene	Description	Yeast homolog		Gene	Description	Yeast homolog		Gene	Description	Yeast homolog		Gene	Description	Yeast homolog		Gene	Description	Yeast homolog
CNAG_06115	conserved hypothetical protein	IMD2										CNAG_02681	phytase	PHO11		CNAG_02681	phytase	PHO11
CNAG_06967	phytase	PHO3										CNAG_06115	conserved hypothetical protein	IMD2		CNAG_06115	conserved hypothetical protein	IMD2
																CNAG_06967	phytase	PHO3
