# Supplementary material for: Cdk8 and Ssn801 Regulate Oxidative Stress Resistance and Virulence in Cryptococcus neoformans
Source: mBio. 2019 Feb 12;10(1):e02818-18. doi: 10.1128/mBio.02818-18 (PMC6372802; doi:10.1128/mBio.02818-18)
Supplement: TABLE S3 [file mBio.02818-18-st003.xlsx]

## Sheet: Activated GO terms
GO category	Number of genes from each GO category activated by the protein shown								Total genes contained in each GO category
	Ssn801	Cdk8	Med13	Med12	Cdk8-KD	Cdk8-WT
glyoxylate cycle	2	2	2	2	2	0			2
oxidation-reduction process	54	57	32	0	82	0			459
carbohydrate metabolic process	36	18	18	0	43	0			200
benzoate metabolic process	3	4	3	0	3	0			6
amino sugar metabolic process	6	5	6	0	8	0			24
cellular response to xenobiotic stimulus	0	4	3	0	6	0			12
halogenated hydrocarbon metabolic process	0	3	3	0	4	0			8
lipid catabolic process	3	0	4	0	8	0			21
pyruvate metabolic process	8	4	3	0	0	0			15
hexachlorocyclohexane metabolic process	0	2	2	0	3	0			5
fatty acid biosynthetic process	0	5	3	0	0	3			22
single-organism catabolic process	13	17	0	0	0	0			103
tricarboxylic acid metabolic process	0	6	5	0	0	0			31
tricarboxylic acid cycle	0	6	5	0	0	0			31
secretion by cell	4	0	0	0	6	0			12
nucleoside diphosphate phosphorylation	0	6	4	0	0	0			30
positive regulation of protein modification process	3	0	0	0	3	0			5
nicotinamide metabolic process	3	0	0	0	3	0			5
regulation of developmental growth	2	0	0	0	2	0			2
response to topologically incorrect protein	2	0	0	0	2	0			2
response to chemical	0	6	0	0	12	0			39
regulation of phosphorus metabolic process	6	0	0	0	8	0			24
aminoglycan catabolic process	0	2	2	0	0	0			5
glycolytic process	0	5	4	0	0	0			28
DNA catabolic process	2	0	0	0	3	0			4
ADP metabolic process	0	5	4	0	0	0			29
ribonucleoside diphosphate metabolic process	0	5	4	0	0	0			29
purine nucleoside diphosphate metabolic process	0	5	4	0	0	0			29
proteolysis	0	0	0	0	32	10			157
aromatic compound catabolic process	5	0	0	0	6	0			18
glycerol metabolic process	0	2	2	0	0	0			6
ribosome biogenesis	0	0	0	84	0	0			129
peptide metabolic process	0	0	0	125	0	0			249
amide biosynthetic process	0	0	0	129	0	0			262
translation	0	0	0	109	0	0			205
cellular component biogenesis	0	0	0	126	0	0			256
organonitrogen compound biosynthetic process	0	0	0	173	0	0			433
cellular biosynthetic process	0	0	0	285	0	0			1016
macromolecule biosynthetic process	0	0	0	218	0	0			744
cellular nitrogen compound metabolic process	0	0	0	319	0	0			1250
protein metabolic process	0	0	0	212	0	0			771
cellular macromolecule metabolic process	0	0	0	315	0	0			1333
organic acid catabolic process	0	10	0	0	0	0			40
posttranscriptional regulation of gene expression	0	0	0	31	0	0			83
cellular amino acid catabolic process	0	9	0	0	0	0			36
autophagy	0	0	0	0	10	0			21
regulation of cellular amide metabolic process	0	0	0	30	0	0			82
oxoacid metabolic process	0	41	0	0	0	0			400
rRNA processing	0	0	0	22	0	0			55
organic substance metabolic process	0	0	0	457	0	0			2073
translational elongation	0	0	0	4	0	0			4
purine nucleoside monophosphate biosynthetic process	0	0	0	18	0	0			45
purine nucleoside biosynthetic process	0	0	0	18	0	0			45
glycosaminoglycan metabolic process	0	3	0	0	0	0			5
single-organism process	0	135	0	0	0	0			1860
ribonucleoside biosynthetic process	0	0	0	19	0	0			49
ncRNA metabolic process	0	0	0	20	0	0			54
regulation of cellular protein metabolic process	0	0	0	35	0	0			111
ribonucleotide biosynthetic process	0	0	0	20	0	0			54
nucleoside phosphate biosynthetic process	0	0	0	24	0	0			69
ribonucleoside monophosphate biosynthetic process	0	0	0	19	0	0			51
ammonium transmembrane transport	0	2	0	0	0	0			2
purine nucleotide biosynthetic process	0	0	0	19	0	0			52
lysine catabolic process	0	4	0	0	0	0			12
defense response	0	0	0	5	0	0			7
carboxylic acid biosynthetic process	0	16	0	0	0	0			131
glycosyl compound biosynthetic process	0	0	0	19	0	0			53
regulation of translational elongation	0	0	0	11	0	0			25
RNA methylation	0	0	0	6	0	0			10
response to other organism	0	0	0	4	0	0			5
purine nucleoside triphosphate biosynthetic process	0	0	0	14	0	0			36
ribonucleoside triphosphate biosynthetic process	0	0	0	14	0	0			36
organic hydroxy compound metabolic process	0	0	5	0	0	0			36
defense response to bacterium	0	0	0	3	0	0			3
methylation	0	0	0	23	0	0			70
protein complex subunit organization	0	0	0	19	0	0			55
electron transport chain	0	0	0	0	0	5			42
purine-containing compound salvage	0	2	0	0	0	0			3
phosphate ion transport	0	2	0	0	0	0			3
pyrimidine nucleoside triphosphate biosynthetic process	0	2	0	0	0	0			3
peptidoglycan biosynthetic process	0	2	0	0	0	0			3
pyrimidine deoxyribonucleoside triphosphate metabolic process	0	2	0	0	0	0			3
pyrimidine nucleobase metabolic process	0	0	0	18	0	0			52
organic cyclic compound catabolic process	0	5	0	0	0	0			23
ATP biosynthetic process	0	0	0	13	0	0			34
cellular response to chemical stimulus	7	0	0	0	0	0			28
regulation of cyclin-dependent protein serine/threonine kinase activity	4	0	0	0	0	0			11
aspartate family amino acid metabolic process	0	10	0	0	0	0			75
cellular protein complex disassembly	0	0	0	4	0	0			6
macromolecular complex disassembly	0	0	0	4	0	0			6
regulation of translational termination	0	0	0	4	0	0			6
ribonucleoprotein complex subunit organization	0	0	0	4	0	0			6
glutamine family amino acid catabolic process	0	0	0	4	0	0			6
nucleobase-containing small molecule metabolic process	0	0	0	62	0	0			240
regulation of protein serine/threonine kinase activity	0	0	0	0	5	0			12
regulation of phosphatase activity	0	0	0	0	2	0			2
cellular response to hormone stimulus	0	0	0	0	2	0			2
regulation of dephosphorylation	0	0	0	0	2	0			2
diterpenoid metabolic process	0	0	0	0	2	0			2
cellular response to acid chemical	0	0	0	0	2	0			2
oxaloacetate metabolic process	0	0	0	0	2	0			2
retinol metabolic process	0	0	0	0	2	0			2
cellular response to lipid	0	0	0	0	2	0			2
acyl-CoA biosynthetic process	0	0	0	0	2	0			2
response to external stimulus	0	0	0	5	0	0			9
deoxyribonucleotide metabolic process	0	2	0	0	0	0			4
deoxyribonucleoside diphosphate metabolic process	0	2	0	0	0	0			4
deoxyribose phosphate metabolic process	0	2	0	0	0	0			4
pyrimidine deoxyribonucleotide metabolic process	0	2	0	0	0	0			4
xenobiotic metabolic process	4	0	0	0	0	0			12
response to xenobiotic stimulus	4	0	0	0	0	0			12
positive regulation of hydrolase activity	3	0	0	0	0	0			7
proteasome-mediated ubiquitin-dependent protein catabolic process	3	0	0	0	0	0			7
cellular macromolecular complex assembly	0	0	0	16	0	0			48
polyol metabolic process	0	0	3	0	0	0			18
trehalose metabolic process	0	0	0	0	3	0			5
positive regulation of cellular catabolic process	0	0	0	0	3	0			5
embryo development	2	0	0	0	0	0			3
membrane budding	2	0	0	0	0	0			3
hydrogen peroxide catabolic process	2	0	0	0	0	0			3
small molecule metabolic process	0	37	0	0	0	0			458
small molecule biosynthetic process	0	19	0	0	0	0			194
metal ion transport	0	0	0	16	0	0			49
pyrimidine-containing compound biosynthetic process	0	0	0	7	0	0			16
tRNA metabolic process	0	0	0	20	0	0			65
monocarboxylic acid metabolic process	0	8	0	0	0	0			63
alcohol metabolic process	0	0	0	0	8	0			27
sulfur amino acid biosynthetic process	0	0	0	6	0	0			13
cell wall macromolecule metabolic process	0	2	0	0	0	0			5
positive regulation of protein metabolic process	3	0	0	0	0	0			8
nicotinate nucleotide metabolic process	3	0	0	0	0	0			8
cellular component macromolecule biosynthetic process	0	2	0	0	0	0			5
cell wall macromolecule catabolic process	0	2	0	0	0	0			5
valine catabolic process	0	3	0	0	0	0			12
isoleucine catabolic process	0	3	0	0	0	0			12
leucine catabolic process	0	3	0	0	0	0			12
amino acid transport	0	0	0	0	6	0			18
response to biotic stimulus	0	0	0	4	0	0			7
cellular nitrogen compound catabolic process	5	0	0	0	0	0			20
regulation of protein kinase activity	5	0	0	0	0	0			20
regulation of phosphorylation	5	0	0	0	0	0			20
aromatic amino acid family metabolic process	10	0	0	0	0	0			56
coenzyme metabolic process	19	0	0	0	0	0			130
tryptophan metabolic process	0	0	0	0	10	0			38
indole-containing compound metabolic process	0	0	0	0	10	0			38
cation transmembrane transport	0	0	0	13	0	0			39
purine nucleobase metabolic process	0	0	0	20	0	0			67
glutamate metabolic process	0	0	0	7	0	0			17
ribosome assembly	0	0	0	2	0	0			2
zinc II ion transmembrane transport	0	0	0	2	0	0			2
deoxyribonucleotide biosynthetic process	0	0	0	2	0	0			2
rRNA pseudouridine synthesis	0	0	0	2	0	0			2
septin cytoskeleton organization	0	0	0	2	0	0			2
ribosomal small subunit assembly	0	0	0	2	0	0			2
fumarate metabolic process	0	0	0	2	0	0			2
nucleoside diphosphate biosynthetic process	0	0	0	2	0	0			2
GDP-mannose biosynthetic process	0	0	0	2	0	0			2
deoxyribose phosphate biosynthetic process	0	0	0	2	0	0			2
nucleoside transport	0	0	0	2	0	0			2
heat acclimation	0	0	0	2	0	0			2
pyrimidine deoxyribonucleotide biosynthetic process	0	0	0	2	0	0			2
septin ring assembly	0	0	0	2	0	0			2
amine metabolic process	0	6	0	0	0	0			42
vesicle docking involved in exocytosis	0	0	0	0	3	0			6
methane metabolic process	0	0	0	0	3	0			6
heterocycle catabolic process	0	4	0	0	0	0			22
fatty acid metabolic process	0	0	2	0	0	0			10
carbohydrate catabolic process	0	6	0	0	0	0			43
phospholipid catabolic process	0	0	2	0	0	0			10
vesicle-mediated transport	12	0	0	0	0	0			75
cellular lipid catabolic process	4	0	0	0	0	0			15
inorganic ion transmembrane transport	0	0	0	13	0	0			40
cellular catabolic process	0	0	0	0	22	0			109
DNA ligation involved in DNA repair	2	0	0	0	0	0			4
potassium ion transport	2	0	0	0	0	0			4
regulation of anatomical structure morphogenesis	2	0	0	0	0	0			4
response to drug	2	0	0	0	0	0			4
regulation of translational initiation	0	0	0	16	0	0			52
proline biosynthetic process	0	2	0	0	0	0			6
xenobiotic catabolic process	0	2	0	0	0	0			6
DNA recombination	0	0	0	0	0	3			26
generation of precursor metabolites and energy	0	0	8	0	0	0			116

## Sheet: Repressed GO terms
GO category	Number of genes from each GO category repressed by the protein shown								Total genes contained in each GO category
	Ssn801	Cdk8	Med13	Med12	Cdk8-KD	Cdk8-WT
transmembrane transport	69	38	55	98	83	40			323
carbohydrate transport	13	7	11	10	12	11			27
rRNA processing	42	0	33	0	45	27			55
ncRNA metabolic process	53	0	38	0	72	34			119
RNA processing	66	0	44	0	82	38			171
cellular nitrogen compound metabolic process	271	0	122	0	391	64			496
nucleic acid metabolic process	171	0	97	0	236	98			741
cellular aromatic compound metabolic process	205	0	112	0	279	65			536
heterocycle metabolic process	206	0	111	0	278	113			1052
organic cyclic compound metabolic process	212	0	113	0	285	113			1084
DNA replication initiation	7	0	4	0	7	7			9
methylation	24	0	11	0	30	16			70
tRNA processing	13	0	7	0	15	6			36
double-strand break repair via homologous recombination	0	2	2	0	3	2			3
cellular component biogenesis	108	0	0	0	157	55			256
ribosome biogenesis	61	0	0	0	99	23			129
cellular macromolecule metabolic process	271	0	0	0	406	59			599
cellular process	438	0	0	0	621	211			2538
primary metabolic process	343	0	0	0	304	158			1975
single-organism localization	0	44	57	118	0	0			472
purine nucleobase metabolic process	21	0	0	0	27	9			67
RNA methylation	4	0	0	0	6	5			10
snRNA pseudouridine synthesis	3	0	3	0	4	0			4
regulation of DNA metabolic process	3	0	0	0	3	2			3
sulfate assimilation	3	0	0	0	3	2			3
one-carbon metabolic process	4	0	0	0	5	3			7
snRNA metabolic process	3	0	3	0	4	0			5
GMP biosynthetic process	0	0	2	0	2	2			2
nuclear division	8	0	6	0	0	5			23
zinc II ion transmembrane transport	2	0	0	0	2	2			2
negative regulation of DNA replication	2	0	0	0	2	2			2
rRNA methylation	2	0	2	0	2	0			2
chromosome condensation	3	0	0	0	4	2			5
ribosome assembly	0	0	2	0	2	2			4
translation	51	0	0	0	126	0			232
amide biosynthetic process	74	0	0	0	136	0			262
peptide metabolic process	70	0	0	0	129	0			249
macromolecule biosynthetic process	158	0	0	0	247	0			744
organonitrogen compound biosynthetic process	100	0	0	0	137	0			337
cellular biosynthetic process	197	0	0	0	289	0			990
pyrimidine nucleobase metabolic process	21	0	0	0	29	0			52
DNA replication	16	0	0	0	37	0			68
starch metabolic process	0	6	0	10	0	0			21
sucrose metabolic process	0	6	0	10	0	0			21
oligosaccharide metabolic process	0	6	0	10	0	0			23
oxidation-reduction process	0	37	0	118	0	0			459
glucan metabolic process	0	6	0	10	0	0			24
peptidyl-histidine phosphorylation	0	3	0	6	0	0			9
peptidyl-lysine modification to peptidyl-hypusine	3	0	0	0	3	0			3
peptidyl-diphthamide biosynthetic process from peptidyl-histidine	3	0	0	0	3	0			3
purine nucleobase biosynthetic process	3	0	0	0	3	0			3
regulation of transcription from RNA polymerase II promoter	0	0	0	39	0	15			119
single-organism process	0	72	0	314	0	0			1388
cellular polysaccharide metabolic process	0	6	0	11	0	0			29
sister chromatid cohesion	0	0	0	0	3	2			3
DNA recombination	0	0	0	0	12	5			26
pseudouridine synthesis	3	0	0	0	4	0			5
glycogen biosynthetic process	0	2	0	3	0	0			4
2'-deoxyribonucleotide metabolic process	3	0	0	0	3	0			4
defense response to other organism	3	0	0	0	3	0			4
microtubule-based process	8	0	0	0	10	0			24
phosphorelay signal transduction system	0	3	0	6	0	0			13
guanosine-containing compound metabolic process	0	0	2	0	0	2			4
RNA 3'-end processing	2	0	0	0	2	0			2
regulation of multi-organism process	2	0	0	0	2	0			2
deoxyribonucleotide biosynthetic process	2	0	0	0	2	0			2
pyrimidine deoxyribonucleotide biosynthetic process	2	0	0	0	2	0			2
deoxyribose phosphate biosynthetic process	2	0	0	0	2	0			2
DNA-dependent DNA replication	3	0	0	0	0	2			5
cysteine biosynthetic process	3	0	0	0	0	2			5
cell cycle process	12	0	8	0	0	0			45
gene expression	61	0	0	0	78	0			373
amino acid transmembrane transport	0	3	4	0	0	0			16
ribonucleoprotein complex biogenesis	0	0	49	0	0	0			190
cellular component organization or biogenesis	0	0	64	0	0	0			395
RNA modification	0	0	10	0	0	0			24
carbohydrate metabolic process	0	0	0	65	0	0			200
transport	0	49	0	0	0	0			650
organic substance metabolic process	0	0	0	0	223	0			989
protein metabolic process	0	0	0	0	198	0			771
thioester metabolic process	0	0	0	6	0	0			8
regulation of translational initiation	0	0	0	0	20	0			52
ammonium transmembrane transport	0	0	0	0	0	2			2
regulation of cellular amide metabolic process	0	0	0	0	28	0			82
posttranscriptional regulation of gene expression	0	0	0	0	28	0			83
cell cycle	0	0	0	0	0	12			78
glycerol-3-phosphate metabolic process	0	0	0	4	0	0			5
malate metabolic process	0	0	0	4	0	0			5
acetyl-CoA metabolic process	0	0	0	3	0	0			3
cellular ketone body metabolic process	0	0	0	3	0	0			3
nitrogen compound metabolic process	0	0	0	0	49	0			229
carbohydrate derivative catabolic process	0	0	0	5	0	0			8
glyoxylate metabolic process	0	0	0	0	0	4			14
phosphate ion transport	0	0	0	0	0	2			3
regulation of cellular protein metabolic process	0	0	0	0	34	0			111
microtubule-based movement	0	0	0	7	0	0			14
cellular carbohydrate biosynthetic process	0	3	0	0	0	0			13
ribonucleoprotein complex subunit organization	0	0	0	0	4	0			6
transcription, DNA-templated	0	0	0	0	0	37			375
RNA biosynthetic process	0	0	0	0	0	37			375
methionine metabolic process	0	0	0	0	0	4			16
negative regulation of nucleobase-containing compound metabolic process	0	0	0	0	0	4			16
multi-organism cellular process	0	0	0	11	0	0			28
monosaccharide metabolic process	0	0	0	19	0	0			57
cellular macromolecule biosynthetic process	0	0	0	0	0	34			359
galactose metabolic process	0	0	0	6	0	0			12
methionine biosynthetic process	0	0	0	0	5	0			9
deoxyribonucleoside diphosphate metabolic process	0	0	0	0	0	2			4
peptidyl-histidine modification	5	0	0	0	0	0			12
negative regulation of cellular biosynthetic process	0	0	0	0	0	4			17
negative regulation of macromolecule biosynthetic process	0	0	0	0	0	4			17
response to external biotic stimulus	3	0	0	0	0	0			5
DNA conformation change	0	0	0	9	0	0			22
glycerol metabolic process	0	2	0	0	0	0			6
energy reserve metabolic process	0	2	0	0	0	0			6
methane metabolic process	0	2	0	0	0	0			6
cellular nitrogen compound biosynthetic process	0	0	0	0	0	66			754
organic substance biosynthetic process	0	0	0	0	0	88			1046
tRNA modification	0	0	0	0	3	0			4
protein import into mitochondrial inner membrane	0	0	0	0	3	0			4
mitochondrial membrane organization	0	0	0	0	3	0			4
negative regulation of metabolic process	0	0	0	0	0	5			26
symbiosis, encompassing mutualism through parasitism	0	0	0	10	0	0			26
movement of cell or subcellular component	0	0	0	0	7	0			16
pyrimidine-containing compound biosynthetic process	0	0	0	0	7	0			16
nucleobase transport	0	2	0	0	0	0			7
sulfur compound biosynthetic process	0	0	0	0	9	0			23
negative regulation of macromolecule metabolic process	0	0	5	0	0	0			23
mitochondrial transport	0	0	0	0	4	0			7
cellular carbohydrate metabolic process	0	4	0	0	0	0			29
retinol metabolic process	0	0	0	2	0	0			2
glycosaminoglycan catabolic process	0	0	0	2	0	0			2
acyl-CoA biosynthetic process	0	0	0	2	0	0			2
establishment of organelle localization	0	0	0	2	0	0			2
carbohydrate phosphorylation	0	0	0	2	0	0			2
diterpenoid metabolic process	0	0	0	2	0	0			2
signal transduction by protein phosphorylation	0	3	0	0	0	0			17
DNA replication, synthesis of RNA primer	0	0	0	0	2	0			2
cleavage involved in rRNA processing	0	0	0	0	2	0			2
ribosomal small subunit assembly	0	0	0	0	2	0			2
glutamine catabolic process	0	0	0	0	2	0			2
positive regulation of translation	0	0	0	0	2	0			2
tRNA thio-modification	0	0	0	0	2	0			2
tRNA wobble uridine modification	0	0	0	0	2	0			2
carbamoyl phosphate biosynthetic process	0	0	0	0	2	0			2
rRNA pseudouridine synthesis	0	0	0	0	2	0			2
regulation of translation	19	0	0	0	0	0			82
aromatic compound biosynthetic process	0	0	0	0	0	46			510
cellular amino acid biosynthetic process	0	0	0	0	28	0			96
gene silencing	0	0	3	0	0	0			10
